# Supplementary material for: 2-(5,6-Diphenyl-1,2,4-triazin-3-yl)aniline
Source: Acta Crystallogr Sect E Struct Rep Online. 2012 Nov 3;68(Pt 12):o3278. doi: 10.1107/S1600536812044194 (PMC3588826; doi:10.1107/S1600536812044194)
Supplement: Supplementary file 1 [file e-68-o3278-sup1.cif]

##############################################################################
#                                                                            #
# This CIF contains the data in a paper accepted for publication in          #
# Acta Crystallographica Section E. It conforms to the requirements of       #
# Notes for Authors for Acta Crystallographica Section E, and has been       #
# peer reviewed under the auspices of the IUCr Commission on Journals.       #
#                                                                            #
# Full details of the Crystallographic Information File format               #
# are given in the paper "The Crystallographic Information File (CIF):       #
# a New Standard Archive File for Crystallography" by S. R. Hall, F. H.      #
# Allen and I. D. Brown [Acta Cryst. (1991), A47, 655-685].                  #
#                                                                            #
# The current version of the core CIF dictionary is obtainable from          #
# ftp://ftp.iucr.org/pub/cif_core.dic.                                       #
#                                                                            #
# Software is freely available for graphical display of the structure(s)     #
# in this CIF. For information consult the CIF software page                 #
# http://www.iucr.org/resources/cif/software.                                #
#                                                                            #
# This file may be used for bona fide research purposes within the           #
# scientific community so long as proper attribution is given to the journal # 
# article from which it was obtained.                                        #
#                                                                            #
##############################################################################
data_global
_audit_creation_method     'WinGX routine CIF_UPDATE'
_journal_date_recd_electronic     2012-09-06
_journal_date_accepted     2012-10-24
_journal_name_full     'Acta Crystallographica, Section E'
_journal_year     2012
_journal_volume     68
_journal_issue     12
_journal_page_first     o3278
_journal_page_last     o3278
_journal_paper_category     QO
_journal_paper_doi     10.1107/S1600536812044194
_journal_coeditor_code     LR2082
_publ_contact_author_name     'Dr Zbigniew Karczmarzyk'
_publ_contact_author_address
;
Department of Chemistry
Siedlce University
ul. 3 Maja 54
08-110 Siedlce
Poland
;
_publ_contact_author_email     kar@uph.edu.pl
_publ_contact_author_fax     '48 25 644 20 45'
_publ_contact_author_phone     '48 25 643 10 17'
_publ_section_title
;
2-(5,6-Diphenyl-1,2,4-triazin-3-yl)aniline
;
loop_
    _publ_author_name
    _publ_author_footnote
    _publ_author_address
    'Mojzych, Mariusz' .
;
Department of Chemistry
Siedlce University
ul. 3 Maja 54
08-110 Siedlce, Poland
;
    'Karczmarzyk, Zbigniew' .
;
Department of Chemistry
Siedlce University
ul. 3 Maja 54
08-110 Siedlce, Poland
;
    'Fruzi\'nski, Andrzej' .
;
Department of General and Ecological Chemistry
Technical University
ul. \.Zeromskiego 115
90-924 \/L\'od\'z, Poland
;
data_I
_chemical_name_systematic
;
2-(5,6-Diphenyl-1,2,4-triazin-3-yl)aniline
;
_chemical_name_common     ?
_chemical_formula_moiety     'C21 H16 N4'
_chemical_formula_sum     'C21 H16 N4'
_chemical_formula_iupac     'C21 H16 N4'
_chemical_formula_weight     324.38
_chemical_melting_point     434
_symmetry_cell_setting     monoclinic
_symmetry_space_group_name_H-M     'P 21/c'
_symmetry_space_group_name_Hall     '-P 2ybc'
loop_
    _symmetry_equiv_pos_as_xyz
    'x, y, z'
    '-x, y+1/2, -z+1/2'
    '-x, -y, -z'
    'x, -y-1/2, z-1/2'
_cell_length_a     11.8797(3)
_cell_length_b     6.07880(10)
_cell_length_c     23.8710(5)
_cell_angle_alpha     90.00
_cell_angle_beta     101.4890(10)
_cell_angle_gamma     90.00
_cell_volume     1689.29(6)
_cell_formula_units_Z     4
_cell_measurement_reflns_used     241
_cell_measurement_theta_min     8.24
_cell_measurement_theta_max     35.42
_cell_measurement_temperature     293(2)
_exptl_crystal_description     prism
_exptl_crystal_colour     yellow
_exptl_crystal_size_max     0.21
_exptl_crystal_size_mid     0.14
_exptl_crystal_size_min     0.01
_exptl_crystal_density_diffrn     1.275
_exptl_crystal_density_meas     ?
_exptl_crystal_density_method     'not measured'
_exptl_crystal_F_000     680
_exptl_absorpt_coefficient_mu     0.613
_exptl_absorpt_correction_type     multi-scan
_exptl_absorpt_process_details     '(SADABS; Bruker, 2005)'
_exptl_absorpt_correction_T_min     0.9061
_exptl_absorpt_correction_T_max     1.0000
_exptl_special_details
;
^1^H-NMR (400 mHz, DMSO) <i>\d</i>: 6.85 (<i>d</i>, <i>J</i> = 7.2 Hz, 1H), 7.31
(<i>t</i>, <i>J</i> = 8.0 Hz, 1H), 7.35--7.45 (<i>m</i>, 6H), 7.60 (<i>d</i>,
<i>J</i> = 8.0 Hz, 2H), 7.65 (<i>d</i>, <i>J</i> = 8.0 Hz, 2H), 8.61
(<i>d</i>, <i>J</i> = 8.0 Hz, 1H). ^13^C-NMR (100 MHz, DMSO) <i>\d</i>:167.68,
164.37, 162.95, 155.22, 153.98, 147.70, 135.91, 135.47, 132.71, 130.89,
130.77, 130.71, 129.82, 129.51, 129.36, 128.81, 128.61, 128.55, 117.98.
;
_diffrn_ambient_temperature     293(2)
_diffrn_radiation_type     CuK\a
_diffrn_radiation_wavelength     1.54178
_diffrn_radiation_source     'fine-focus sealed tube'
_diffrn_radiation_monochromator     graphite
_diffrn_measurement_device_type     'Bruker APEXII CCD'
_diffrn_measurement_method     '\w scans'
_diffrn_detector_area_resol_mean     ?
_diffrn_reflns_number     4591
_diffrn_reflns_av_R_equivalents     0.0000
_diffrn_reflns_av_sigmaI/netI     0.0150
_diffrn_reflns_theta_min     3.78
_diffrn_reflns_theta_max     69.85
_diffrn_reflns_theta_full     69.85
_diffrn_measured_fraction_theta_max     0.989
_diffrn_measured_fraction_theta_full     0.989
_diffrn_reflns_limit_h_min     -14
_diffrn_reflns_limit_h_max     14
_diffrn_reflns_limit_k_min     0
_diffrn_reflns_limit_k_max     7
_diffrn_reflns_limit_l_min     0
_diffrn_reflns_limit_l_max     29
_diffrn_standards_number     ?
_diffrn_standards_interval_count     ?
_diffrn_standards_interval_time     ?
_diffrn_standards_decay_%     ?
_refine_special_details
;
Refinement of <i>F</i>^2^ against ALL reflections. The weighted <i>R</i>-factor
<i>wR</i> and goodness of fit <i>S</i> are based on <i>F</i>^2^, conventional
<i>R</i>-factors <i>R</i> are based on <i>F</i>, with <i>F</i> set to zero for
negative <i>F</i>^2^. The threshold expression of <i>F</i>^2^ >
\s(<i>F</i>^2^) is used only for calculating <i>R</i>-factors(gt) <i>etc</i>.
and is not relevant to the choice of reflections for refinement.
<i>R</i>-factors based on <i>F</i>^2^ are statistically about twice as large
as those based on <i>F</i>, and <i>R</i>- factors based on ALL data will be
even larger.
;
_reflns_number_total     3173
_reflns_number_gt     2837
_reflns_threshold_expression     I>2sigma(I)
_refine_ls_structure_factor_coef     Fsqd
_refine_ls_matrix_type     full
_refine_ls_R_factor_all     0.0414
_refine_ls_R_factor_gt     0.0352
_refine_ls_wR_factor_gt     0.0976
_refine_ls_wR_factor_ref     0.1030
_refine_ls_goodness_of_fit_ref     1.048
_refine_ls_restrained_S_all     1.048
_refine_ls_number_reflns     4591
_refine_ls_number_parameters     275
_refine_ls_number_restraints     0
_refine_ls_hydrogen_treatment     refall
_refine_ls_weighting_scheme     calc
_refine_ls_weighting_details
         'calc w=1/[\s^2^(Fo^2^)+(0.0591P)^2^+0.0858P] where P=(Fo^2^+2Fc^2^)/3'
_atom_sites_solution_hydrogens     difmap
_atom_sites_solution_primary     direct
_atom_sites_solution_secondary     difmap
_refine_ls_shift/su_max     0.000
_refine_ls_shift/su_mean     0.000
_refine_diff_density_max     0.101
_refine_diff_density_min     -0.128
_refine_ls_extinction_method     none
_refine_ls_extinction_coef     ?
loop_
    _atom_type_symbol
    _atom_type_description
    _atom_type_scat_dispersion_real
    _atom_type_scat_dispersion_imag
    _atom_type_scat_source
    'C' 'C' 0.0181 0.0091
                         'International Tables Vol C Tables 4.2.6.8 and 6.1.1.4'
    'H' 'H' 0.0000 0.0000
                         'International Tables Vol C Tables 4.2.6.8 and 6.1.1.4'
    'N' 'N' 0.0311 0.0180
                         'International Tables Vol C Tables 4.2.6.8 and 6.1.1.4'
_computing_data_collection     'APEX2 (Bruker, 2005)'
_computing_cell_refinement     'SAINT (Bruker, 2005)'
_computing_data_reduction     'SAINT (Bruker, 2005)'
_computing_structure_solution     'SHELXS97 (Sheldrick, 2008)'
_computing_structure_refinement     'SHELXL97 (Sheldrick, 2008)'
_computing_molecular_graphics     'ORTEP-3 for Windows (Farrugia, 2012)'
_computing_publication_material
                         'SHELXL97 (Sheldrick, 2008) and WinGX (Farrugia, 2012)'
loop_
    _atom_site_type_symbol
    _atom_site_label
    _atom_site_fract_x
    _atom_site_fract_y
    _atom_site_fract_z
    _atom_site_U_iso_or_equiv
    _atom_site_adp_type
    _atom_site_calc_flag
    _atom_site_refinement_flags
    _atom_site_occupancy
    _atom_site_symmetry_multiplicity
    _atom_site_disorder_assembly
    _atom_site_disorder_group
    N N1 0.18725(9) -0.11023(15) 0.18454(4) 0.0576(2) Uani d . 1 1 . .
    N N2 0.10666(8) 0.04609(16) 0.17863(4) 0.0597(2) Uani d . 1 1 . .
    N N4 0.14421(8) 0.14537(15) 0.08844(4) 0.0526(2) Uani d . 1 1 . .
    N N7 -0.07122(15) 0.2512(2) 0.21174(7) 0.0864(5) Uani d . 1 1 . .
    H H71 -0.114(2) 0.294(3) 0.2383(11) 0.130 Uiso d . 1 1 . .
    H H72 -0.025(2) 0.125(4) 0.2158(10) 0.130 Uiso d . 1 1 . .
    C C3 0.08941(9) 0.1743(2) 0.13234(4) 0.0514(2) Uani d . 1 1 . .
    C C5 0.21940(9) -0.01610(17) 0.09270(4) 0.0492(2) Uani d . 1 1 . .
    C C6 0.24565(9) -0.14379(17) 0.14325(4) 0.0500(2) Uani d . 1 1 . .
    C C31 0.00852(9) 0.35952(19) 0.12884(5) 0.0547(3) Uani d . 1 1 . .
    C C32 -0.06168(10) 0.3956(2) 0.16965(5) 0.0637(3) Uani d . 1 1 . .
    C C33 -0.12606(12) 0.5930(3) 0.16472(6) 0.0777(4) Uani d . 1 1 . .
    H H33 -0.1748(17) 0.619(3) 0.1937(8) 0.117 Uiso d . 1 1 . .
    C C34 -0.12449(16) 0.7395(2) 0.12196(9) 0.0822(5) Uani d . 1 1 . .
    H H34 -0.1621(18) 0.878(4) 0.1199(9) 0.123 Uiso d . 1 1 . .
    C C35 -0.06099(14) 0.6990(3) 0.07991(8) 0.0766(4) Uani d . 1 1 . .
    H H35 -0.0576(19) 0.808(3) 0.0485(10) 0.115 Uiso d . 1 1 . .
    C C36 0.00405(11) 0.5109(2) 0.08408(6) 0.0641(3) Uani d . 1 1 . .
    H H36 0.0494(15) 0.481(3) 0.0544(7) 0.096 Uiso d . 1 1 . .
    C C51 0.27044(9) -0.05244(18) 0.04130(4) 0.0511(2) Uani d . 1 1 . .
    C C52 0.25810(15) -0.25262(19) 0.01303(7) 0.0654(4) Uani d . 1 1 . .
    H H52 0.2176(15) -0.371(3) 0.0296(8) 0.098 Uiso d . 1 1 . .
    C C53 0.30015(16) -0.2788(3) -0.03670(7) 0.0752(4) Uani d . 1 1 . .
    H H53 0.2884(17) -0.418(3) -0.0560(8) 0.113 Uiso d . 1 1 . .
    C C54 0.35701(13) -0.1102(3) -0.05686(5) 0.0746(4) Uani d . 1 1 . .
    H H54 0.3858(16) -0.127(3) -0.0913(8) 0.112 Uiso d . 1 1 . .
    C C55 0.37091(12) 0.0887(3) -0.02854(6) 0.0714(4) Uani d . 1 1 . .
    H H55 0.412(2) 0.210(3) -0.0428(10) 0.107 Uiso d . 1 1 . .
    C C56 0.32644(11) 0.1187(2) 0.02024(5) 0.0606(3) Uani d . 1 1 . .
    H H56 0.3355(18) 0.266(2) 0.0396(9) 0.091 Uiso d . 1 1 . .
    C C61 0.33740(11) -0.3132(2) 0.15615(5) 0.0551(3) Uani d . 1 1 . .
    C C62 0.32080(13) -0.4980(2) 0.18810(5) 0.0687(3) Uani d . 1 1 . .
    H H62 0.2476(16) -0.510(3) 0.2016(8) 0.103 Uiso d . 1 1 . .
    C C63 0.40801(19) -0.6518(2) 0.20237(6) 0.0890(5) Uani d . 1 1 . .
    H H63 0.393(2) -0.782(3) 0.2224(12) 0.133 Uiso d . 1 1 . .
    C C64 0.51152(18) -0.6245(3) 0.18542(7) 0.0932(5) Uani d . 1 1 . .
    H H64 0.575(3) -0.733(3) 0.1959(13) 0.140 Uiso d . 1 1 . .
    C C65 0.52850(15) -0.4423(3) 0.15449(6) 0.0865(5) Uani d . 1 1 . .
    H H65 0.6019(19) -0.420(3) 0.1395(9) 0.130 Uiso d . 1 1 . .
    C C66 0.44224(14) -0.2872(3) 0.13971(6) 0.0682(3) Uani d . 1 1 . .
    H H66 0.4576(16) -0.156(3) 0.1189(8) 0.102 Uiso d . 1 1 . .
loop_
    _atom_site_aniso_label
    _atom_site_aniso_U_11
    _atom_site_aniso_U_22
    _atom_site_aniso_U_33
    _atom_site_aniso_U_12
    _atom_site_aniso_U_13
    _atom_site_aniso_U_23
    N1 0.0658(6) 0.0613(5) 0.0496(5) 0.0045(4) 0.0205(4) 0.0065(4)
    N2 0.0642(6) 0.0681(6) 0.0514(5) 0.0073(5) 0.0225(4) 0.0050(4)
    N4 0.0578(5) 0.0561(5) 0.0460(5) 0.0022(4) 0.0153(4) 0.0013(4)
    N7 0.0968(11) 0.1108(12) 0.0611(8) 0.0297(7) 0.0386(7) 0.0003(6)
    C3 0.0519(6) 0.0588(6) 0.0452(5) -0.0024(5) 0.0135(4) -0.0032(5)
    C5 0.0530(5) 0.0511(5) 0.0451(5) -0.0014(4) 0.0136(4) -0.0003(4)
    C6 0.0563(6) 0.0514(6) 0.0440(5) -0.0031(4) 0.0144(4) 0.0006(4)
    C31 0.0508(6) 0.0607(6) 0.0507(6) 0.0018(5) 0.0058(4) -0.0076(5)
    C32 0.0571(6) 0.0798(8) 0.0524(6) 0.0077(6) 0.0062(5) -0.0177(5)
    C33 0.0649(8) 0.0954(10) 0.0671(8) 0.0208(7) -0.0006(6) -0.0267(7)
    C34 0.0694(10) 0.0752(10) 0.0900(13) 0.0193(6) -0.0132(9) -0.0201(7)
    C35 0.0697(9) 0.0695(7) 0.0828(10) 0.0051(7) -0.0039(7) 0.0023(8)
    C36 0.0578(7) 0.0660(7) 0.0659(7) 0.0021(6) 0.0057(5) 0.0011(6)
    C51 0.0525(6) 0.0593(6) 0.0426(5) 0.0065(5) 0.0121(4) 0.0044(4)
    C52 0.0730(10) 0.0680(8) 0.0584(8) -0.0055(5) 0.0212(7) -0.0080(5)
    C53 0.0830(10) 0.0850(9) 0.0607(9) 0.0037(7) 0.0216(7) -0.0181(6)
    C54 0.0779(9) 0.1029(11) 0.0487(6) 0.0177(8) 0.0259(6) 0.0037(6)
    C55 0.0747(8) 0.0833(8) 0.0635(7) 0.0113(7) 0.0315(6) 0.0178(6)
    C56 0.0680(7) 0.0609(6) 0.0571(6) 0.0083(5) 0.0225(5) 0.0090(5)
    C61 0.0674(7) 0.0539(5) 0.0433(5) 0.0046(6) 0.0093(5) -0.0016(5)
    C62 0.0915(9) 0.0567(7) 0.0547(6) -0.0009(6) 0.0064(6) 0.0018(5)
    C63 0.1393(15) 0.0572(8) 0.0612(8) 0.0166(8) -0.0020(8) 0.0044(6)
    C64 0.1146(13) 0.0931(11) 0.0642(8) 0.0476(10) -0.0003(8) -0.0045(8)
    C65 0.0844(10) 0.1098(11) 0.0645(8) 0.0360(9) 0.0129(7) 0.0006(8)
    C66 0.0714(9) 0.0806(8) 0.0543(7) 0.0163(7) 0.0165(6) 0.0052(6)
_geom_special_details
;
All e.s.d.'s (except the e.s.d. in the dihedral angle between two l.s. planes)
are estimated using the full covariance matrix. The cell e.s.d.'s are taken
into account individually in the estimation of e.s.d.'s in distances, angles
and torsion angles; correlations between e.s.d.'s in cell parameters are only
used when they are defined by crystal symmetry. An approximate (isotropic)
treatment of cell e.s.d.'s is used for estimating e.s.d.'s involving l.s.
planes.
;
loop_
    _geom_bond_atom_site_label_1
    _geom_bond_atom_site_label_2
    _geom_bond_site_symmetry_2
    _geom_bond_distance
    _geom_bond_publ_flag
    N1 C6 . 1.3293(13) ?
    N1 N2 . 1.3363(13) ?
    N2 C3 . 1.3344(14) ?
    N4 C5 . 1.3174(13) ?
    N4 C3 . 1.3509(13) ?
    N7 C32 . 1.3559(19) ?
    N7 H71 . 0.92(3) ?
    N7 H72 . 0.94(2) ?
    C3 C31 . 1.4717(16) ?
    C5 C6 . 1.4164(14) ?
    C5 C51 . 1.4893(14) ?
    C6 C61 . 1.4865(16) ?
    C31 C36 . 1.4029(17) ?
    C31 C32 . 1.4200(16) ?
    C32 C33 . 1.4152(19) ?
    C33 C34 . 1.358(2) ?
    C33 H33 . 1.000(19) ?
    C34 C35 . 1.393(3) ?
    C34 H34 . 0.95(2) ?
    C35 C36 . 1.372(2) ?
    C35 H35 . 1.01(2) ?
    C36 H36 . 0.988(17) ?
    C51 C56 . 1.3824(16) ?
    C51 C52 . 1.3850(16) ?
    C52 C53 . 1.386(2) ?
    C52 H52 . 0.990(17) ?
    C53 C54 . 1.367(2) ?
    C53 H53 . 0.96(2) ?
    C54 C55 . 1.379(2) ?
    C54 H54 . 0.957(19) ?
    C55 C56 . 1.3831(17) ?
    C55 H55 . 0.98(2) ?
    C56 H56 . 1.003(15) ?
    C61 C66 . 1.3874(19) ?
    C61 C62 . 1.3936(17) ?
    C62 C63 . 1.387(2) ?
    C62 H62 . 0.989(18) ?
    C63 C64 . 1.379(3) ?
    C63 H63 . 0.96(2) ?
    C64 C65 . 1.368(3) ?
    C64 H64 . 0.99(3) ?
    C65 C66 . 1.385(2) ?
    C65 H65 . 1.02(2) ?
    C66 H66 . 0.973(19) ?
loop_
    _geom_angle_atom_site_label_1
    _geom_angle_atom_site_label_2
    _geom_angle_atom_site_label_3
    _geom_angle_site_symmetry_1
    _geom_angle_site_symmetry_3
    _geom_angle
    _geom_angle_publ_flag
    C6 N1 N2 . . 119.97(9) ?
    C3 N2 N1 . . 119.44(9) ?
    C5 N4 C3 . . 117.47(9) ?
    C32 N7 H71 . . 117.6(14) ?
    C32 N7 H72 . . 118.4(13) ?
    H71 N7 H72 . . 123(2) ?
    N2 C3 N4 . . 123.24(10) ?
    N2 C3 C31 . . 118.99(9) ?
    N4 C3 C31 . . 117.75(10) ?
    N4 C5 C6 . . 120.33(9) ?
    N4 C5 C51 . . 115.34(9) ?
    C6 C5 C51 . . 124.33(9) ?
    N1 C6 C5 . . 119.27(10) ?
    N1 C6 C61 . . 114.97(9) ?
    C5 C6 C61 . . 125.74(9) ?
    C36 C31 C32 . . 118.88(11) ?
    C36 C31 C3 . . 118.05(10) ?
    C32 C31 C3 . . 123.04(10) ?
    N7 C32 C33 . . 119.15(12) ?
    N7 C32 C31 . . 123.76(11) ?
    C33 C32 C31 . . 117.09(13) ?
    C34 C33 C32 . . 122.06(14) ?
    C34 C33 H33 . . 120.7(12) ?
    C32 C33 H33 . . 117.2(12) ?
    C33 C34 C35 . . 121.08(13) ?
    C33 C34 H34 . . 122.9(12) ?
    C35 C34 H34 . . 116.0(12) ?
    C36 C35 C34 . . 118.24(15) ?
    C36 C35 H35 . . 119.8(12) ?
    C34 C35 H35 . . 121.8(12) ?
    C35 C36 C31 . . 122.48(13) ?
    C35 C36 H36 . . 118.7(10) ?
    C31 C36 H36 . . 118.8(10) ?
    C56 C51 C52 . . 119.73(11) ?
    C56 C51 C5 . . 119.50(10) ?
    C52 C51 C5 . . 120.71(10) ?
    C51 C52 C53 . . 119.81(12) ?
    C51 C52 H52 . . 117.1(10) ?
    C53 C52 H52 . . 123.1(10) ?
    C54 C53 C52 . . 120.20(14) ?
    C54 C53 H53 . . 121.8(11) ?
    C52 C53 H53 . . 118.0(11) ?
    C53 C54 C55 . . 120.29(12) ?
    C53 C54 H54 . . 120.6(12) ?
    C55 C54 H54 . . 119.1(12) ?
    C54 C55 C56 . . 119.98(13) ?
    C54 C55 H55 . . 120.5(12) ?
    C56 C55 H55 . . 119.6(12) ?
    C55 C56 C51 . . 119.95(12) ?
    C55 C56 H56 . . 118.8(11) ?
    C51 C56 H56 . . 121.2(11) ?
    C66 C61 C62 . . 118.64(13) ?
    C66 C61 C6 . . 121.68(11) ?
    C62 C61 C6 . . 119.60(11) ?
    C63 C62 C61 . . 119.86(15) ?
    C63 C62 H62 . . 122.1(10) ?
    C61 C62 H62 . . 118.0(10) ?
    C64 C63 C62 . . 120.86(15) ?
    C64 C63 H63 . . 120.9(15) ?
    C62 C63 H63 . . 118.1(15) ?
    C65 C64 C63 . . 119.45(15) ?
    C65 C64 H64 . . 119.1(15) ?
    C63 C64 H64 . . 121.5(15) ?
    C64 C65 C66 . . 120.48(17) ?
    C64 C65 H65 . . 121.9(12) ?
    C66 C65 H65 . . 117.5(12) ?
    C65 C66 C61 . . 120.72(14) ?
    C65 C66 H66 . . 118.8(11) ?
    C61 C66 H66 . . 120.4(11) ?
loop_
    _geom_torsion_atom_site_label_1
    _geom_torsion_atom_site_label_2
    _geom_torsion_atom_site_label_3
    _geom_torsion_atom_site_label_4
    _geom_torsion_site_symmetry_1
    _geom_torsion_site_symmetry_2
    _geom_torsion_site_symmetry_3
    _geom_torsion_site_symmetry_4
    _geom_torsion
    _geom_torsion_publ_flag
    C6 N1 N2 C3 . . . . -3.18(16) ?
    N1 N2 C3 N4 . . . . 4.71(17) ?
    N1 N2 C3 C31 . . . . -174.12(10) ?
    C5 N4 C3 N2 . . . . -1.09(16) ?
    C5 N4 C3 C31 . . . . 177.74(10) ?
    C3 N4 C5 C6 . . . . -3.78(15) ?
    C3 N4 C5 C51 . . . . 175.29(10) ?
    N2 N1 C6 C5 . . . . -1.55(16) ?
    N2 N1 C6 C61 . . . . 176.68(10) ?
    N4 C5 C6 N1 . . . . 5.17(16) ?
    C51 C5 C6 N1 . . . . -173.81(10) ?
    N4 C5 C6 C61 . . . . -172.85(10) ?
    C51 C5 C6 C61 . . . . 8.17(17) ?
    N2 C3 C31 C36 . . . . 170.85(10) ?
    N4 C3 C31 C36 . . . . -8.04(16) ?
    N2 C3 C31 C32 . . . . -6.86(17) ?
    N4 C3 C31 C32 . . . . 174.25(10) ?
    C36 C31 C32 N7 . . . . 174.38(14) ?
    C3 C31 C32 N7 . . . . -7.92(19) ?
    C36 C31 C32 C33 . . . . -4.54(17) ?
    C3 C31 C32 C33 . . . . 173.16(11) ?
    N7 C32 C33 C34 . . . . -176.88(15) ?
    C31 C32 C33 C34 . . . . 2.1(2) ?
    C32 C33 C34 C35 . . . . 1.6(2) ?
    C33 C34 C35 C36 . . . . -2.7(2) ?
    C34 C35 C36 C31 . . . . 0.1(2) ?
    C32 C31 C36 C35 . . . . 3.59(18) ?
    C3 C31 C36 C35 . . . . -174.22(12) ?
    N4 C5 C51 C56 . . . . 56.74(14) ?
    C6 C5 C51 C56 . . . . -124.24(12) ?
    N4 C5 C51 C52 . . . . -120.48(13) ?
    C6 C5 C51 C52 . . . . 58.55(16) ?
    C56 C51 C52 C53 . . . . -1.1(2) ?
    C5 C51 C52 C53 . . . . 176.07(14) ?
    C51 C52 C53 C54 . . . . 2.2(3) ?
    C52 C53 C54 C55 . . . . -1.3(2) ?
    C53 C54 C55 C56 . . . . -0.5(2) ?
    C54 C55 C56 C51 . . . . 1.5(2) ?
    C52 C51 C56 C55 . . . . -0.68(19) ?
    C5 C51 C56 C55 . . . . -177.92(11) ?
    N1 C6 C61 C66 . . . . -141.19(12) ?
    C5 C6 C61 C66 . . . . 36.90(18) ?
    N1 C6 C61 C62 . . . . 35.44(15) ?
    C5 C6 C61 C62 . . . . -146.47(11) ?
    C66 C61 C62 C63 . . . . -0.48(19) ?
    C6 C61 C62 C63 . . . . -177.22(11) ?
    C61 C62 C63 C64 . . . . 0.1(2) ?
    C62 C63 C64 C65 . . . . 0.5(2) ?
    C63 C64 C65 C66 . . . . -0.7(2) ?
    C64 C65 C66 C61 . . . . 0.3(2) ?
    C62 C61 C66 C65 . . . . 0.3(2) ?
    C6 C61 C66 C65 . . . . 176.97(13) ?
loop_
    _geom_hbond_atom_site_label_D
    _geom_hbond_atom_site_label_H
    _geom_hbond_atom_site_label_A
    _geom_hbond_site_symmetry_A
    _geom_hbond_distance_DH
    _geom_hbond_distance_HA
    _geom_hbond_distance_DA
    _geom_hbond_angle_DHA
    _geom_hbond_publ_flag
    N7 H72 N2 . 0.94(2) 2.00(2) 2.7037(19) 130(2) y
    N7 H71 N1 2_555 0.93(3) 2.26(3) 3.1779(19) 169(2) y
    N7 H71 N2 2_555 0.93(3) 2.49(2) 3.2677(18) 141.3(19) y
    C53 H53 Cg 3_555 0.96(2) 2.99(2) 3.5888(19) 122.0(14) y
_iucr_refine_instructions_details
;
TITL mm in P2(1)/c
CELL 1.54178 11.8797 6.0788 23.8710 90.000 101.489 90.000
ZERR 4.00     0.0003 0.0001  0.0005  0.000   0.001  0.000
LATT 1
SYMM -x, y+1/2, -z+1/2
SFAC C  H  N
UNIT 84  64  16
MERG  0
L.S. 40
ACTA
BOND $H
CONF
FMAP 2
PLAN -2
WGHT    0.059100    0.085800
BASF   0.70752
FVAR       0.67361
N1    3    0.187248   -0.110234    0.184544    11.00000    0.06579    0.06126 =
         0.04959    0.00650    0.02050    0.00450
N2    3    0.106658    0.046090    0.178633    11.00000    0.06421    0.06815 =
         0.05143    0.00498    0.02255    0.00729
N4    3    0.144206    0.145366    0.088435    11.00000    0.05776    0.05614 =
         0.04601    0.00128    0.01528    0.00223
N7    3   -0.071218    0.251162    0.211743    11.00000    0.09677    0.11078 =
         0.06111    0.00032    0.03862    0.02971
H71   2   -0.113922    0.294154    0.238257    11.00000   -1.50000
H72   2   -0.025315    0.124705    0.215800    11.00000   -1.50000
C3    1    0.089407    0.174310    0.132339    11.00000    0.05188    0.05882 =
         0.04522   -0.00320    0.01354   -0.00242
C5    1    0.219398   -0.016104    0.092697    11.00000    0.05305    0.05110 =
         0.04507   -0.00035    0.01364   -0.00138
C6    1    0.245647   -0.143790    0.143250    11.00000    0.05630    0.05144 =
         0.04404    0.00060    0.01437   -0.00306
C31   1    0.008520    0.359518    0.128837    11.00000    0.05080    0.06067 =
         0.05073   -0.00758    0.00580    0.00181
C32   1   -0.061679    0.395575    0.169651    11.00000    0.05707    0.07975 =
         0.05237   -0.01773    0.00620    0.00770
C33   1   -0.126060    0.592963    0.164719    11.00000    0.06486    0.09543 =
         0.06714   -0.02674   -0.00059    0.02083
H33   2   -0.174778    0.619466    0.193701    11.00000   -1.50000
C34   1   -0.124489    0.739530    0.121959    11.00000    0.06940    0.07523 =
         0.09000   -0.02011   -0.01325    0.01929
H34   2   -0.162141    0.877558    0.119929    11.00000   -1.50000
C35   1   -0.060986    0.698973    0.079909    11.00000    0.06974    0.06948 =
         0.08279    0.00234   -0.00394    0.00505
H35   2   -0.057643    0.807964    0.048504    11.00000   -1.50000
C36   1    0.004052    0.510874    0.084081    11.00000    0.05778    0.06598 =
         0.06587    0.00115    0.00566    0.00210
H36   2    0.049384    0.481023    0.054435    11.00000   -1.50000
C51   1    0.270437   -0.052436    0.041299    11.00000    0.05252    0.05931 =
         0.04258    0.00444    0.01205    0.00645
C52   1    0.258105   -0.252623    0.013034    11.00000    0.07304    0.06800 =
         0.05845   -0.00801    0.02123   -0.00552
H52   2    0.217553   -0.370856    0.029603    11.00000   -1.50000
C53   1    0.300148   -0.278838   -0.036697    11.00000    0.08297    0.08495 =
         0.06065   -0.01806    0.02157    0.00366
H53   2    0.288356   -0.417833   -0.055956    11.00000   -1.50000
C54   1    0.357010   -0.110155   -0.056862    11.00000    0.07786    0.10288 =
         0.04865    0.00368    0.02587    0.01772
H54   2    0.385769   -0.126901   -0.091310    11.00000   -1.50000
C55   1    0.370909    0.088750   -0.028541    11.00000    0.07474    0.08328 =
         0.06347    0.01781    0.03147    0.01134
H55   2    0.412029    0.210121   -0.042846    11.00000   -1.50000
C56   1    0.326440    0.118714    0.020237    11.00000    0.06801    0.06094 =
         0.05711    0.00900    0.02246    0.00830
H56   2    0.335509    0.265787    0.039621    11.00000   -1.50000
C61   1    0.337401   -0.313187    0.156152    11.00000    0.06741    0.05387 =
         0.04325   -0.00163    0.00929    0.00457
C62   1    0.320803   -0.497983    0.188096    11.00000    0.09147    0.05666 =
         0.05471    0.00182    0.00644   -0.00086
H62   2    0.247569   -0.510433    0.201619    11.00000   -1.50000
C63   1    0.408009   -0.651831    0.202370    11.00000    0.13933    0.05723 =
         0.06120    0.00441   -0.00198    0.01661
H63   2    0.392696   -0.781856    0.222361    11.00000   -1.50000
C64   1    0.511523   -0.624540    0.185424    11.00000    0.11461    0.09313 =
         0.06423   -0.00450   -0.00031    0.04755
H64   2    0.574899   -0.732926    0.195854    11.00000   -1.50000
C65   1    0.528500   -0.442301    0.154491    11.00000    0.08444    0.10975 =
         0.06450    0.00055    0.01290    0.03600
H65   2    0.601948   -0.419708    0.139526    11.00000   -1.50000
C66   1    0.442243   -0.287244    0.139710    11.00000    0.07140    0.08064 =
         0.05434    0.00515    0.01647    0.01625
H66   2    0.457576   -0.156425    0.118929    11.00000   -1.50000
HKLF 5 1 1 0 0 0 1 0 0 0 1
REM  mm in P2(1)/c
REM R1 =  0.0352 for   3904 Fo > 4sig(Fo)  and  0.0414 for all   4591 data
REM    275 parameters refined using      0 restraints
END
WGHT      0.0616      0.0829
REM Highest difference peak  0.101,  deepest hole -0.128,  1-sigma level  0.026
Q1    1   0.0689  0.3109  0.1372  11.00000  0.05    0.10
Q2    1   0.2626 -0.0400  0.0699  11.00000  0.05    0.09
;
