# Supplementary material for: 2-(5,6-Diphenyl-1,2,4-triazin-3-yl)aniline
Source: Acta Crystallogr Sect E Struct Rep Online. 2012 Nov 3;68(Pt 12):o3278. doi: 10.1107/S1600536812044194 (PMC3588826; doi:10.1107/S1600536812044194)
Supplement: Supplementary file 2 [file e-68-o3278-Isup2.hkl]

#
# h,k,l, Fc-squared, Fo-squared, sigma(Fo-squared) and status flag
#
data_I
_shelx_title ' mm in P2(1)/c'
_shelx_refln_list_code          4
_shelx_F_calc_maximum      150.72
_exptl_crystal_F_000       680.00
_reflns_d_resolution_high  0.8211
 
loop_
 _symmetry_equiv_pos_as_xyz
 'x, y, z'
 '-x, y+1/2, -z+1/2'
 '-x, -y, -z'
 'x, -y-1/2, z-1/2'
 
_cell_length_a    11.8797
_cell_length_b     6.0788
_cell_length_c    23.8710
_cell_angle_alpha  90.000
_cell_angle_beta  101.489
_cell_angle_gamma  90.000
 
_shelx_F_squared_multiplier     1.000
 
loop_
 _refln_index_h
 _refln_index_k
 _refln_index_l
 _refln_F_squared_calc
 _refln_F_squared_meas
 _refln_F_squared_sigma
 _refln_observed_status
   1   0   0      927.83      866.24     18.61 o
   2   0   0     6916.64     6708.29    118.08 o
   3   0   0     8541.35     8533.28    152.53 o
   4   0   0     2829.60     2876.56     27.89 o
   5   0   0      453.55      454.36      4.76 o
   6   0   0        8.74       12.38      0.48 o
   7   0   0       48.68       49.74      1.04 o
   8   0   0      109.49      119.67      2.21 o
   9   0   0      596.06      581.63     11.65 o
  10   0   0       28.82       29.83      1.06 o
  11   0   0      155.08      155.88      2.67 o
  12   0   0       16.73       15.07      1.50 o
  13   0   0       20.77       21.61      1.16 o
  14   0   0        8.69        8.06      0.89 o
   1   1   0      473.85      438.36      6.05 o
   2   1   0     1034.14     1021.13     12.73 o
   3   1   0     5036.84     4951.29     44.90 o
   4   1   0     1862.43     1993.69     15.64 o
   5   1   0      566.01      590.35      4.90 o
   6   1   0      164.32      151.91      1.41 o
   7   1   0      344.27      360.33      3.58 o
   8   1   0       19.79       20.90      0.63 o
   9   1   0        3.07        3.43      0.75 o
  10   1   0       21.02       22.80      0.71 o
  11   1   0       93.18       97.06      1.40 o
  12   1   0       31.07       36.07      0.84 o
  13   1   0       10.65       10.63      0.70 o
  14   1   0       36.86       36.90      1.28 o
   0   2   0      385.15      407.23      4.68 o
   1   2   0       30.91       30.12      0.39 o
   2   2   0       58.57       59.65      0.59 o
   3   2   0        3.06        2.14      0.30 o
   4   2   0     1959.89     2217.22     18.29 o
   5   2   0      116.14      119.05      1.18 o
   6   2   0      702.18      731.10      6.45 o
   7   2   0      635.19      652.44      6.78 o
   8   2   0       31.90       36.07      1.04 o
   9   2   0       13.06       11.23      0.67 o
  10   2   0       20.91       18.73      0.91 o
  11   2   0       31.89       36.10      1.00 o
  12   2   0        4.73        3.89      0.67 o
  13   2   0        1.86        0.80      0.56 o
   1   3   0      119.84      120.45      1.15 o
   2   3   0       81.13       73.49      0.83 o
   3   3   0      344.19      365.64      3.68 o
   4   3   0       24.07       20.47      0.54 o
   5   3   0       53.67       62.76      0.79 o
   6   3   0      105.42      114.29      1.42 o
   7   3   0        0.70        0.29      0.93 o
   8   3   0       21.06       20.38      0.69 o
   9   3   0      212.49      196.99      1.98 o
  10   3   0       43.99       47.61      0.86 o
  11   3   0       11.44       13.07      0.62 o
  12   3   0       20.58       20.90      0.62 o
   0   4   0      104.07       91.14      1.48 o
   1   4   0       40.57       40.53      0.67 o
   2   4   0       33.55       40.60      0.65 o
   3   4   0      190.81      203.36      2.57 o
   4   4   0       40.82       36.30      0.81 o
   5   4   0       60.77       60.03      0.97 o
   6   4   0       21.62       23.65      0.68 o
   7   4   0        2.07        3.23      0.98 o
   8   4   0       10.48       12.36      0.75 o
   9   4   0        6.94        5.73      0.59 o
  10   4   0        9.44        9.22      0.55 o
  11   4   0        2.95        3.07      0.42 o
   1   5   0      146.18      144.68      1.89 o
   2   5   0       92.12       86.13      0.95 o
   3   5   0        0.53       -0.35      0.49 o
   4   5   0       10.20       10.70      0.91 o
   5   5   0       43.60       37.35      1.19 o
   6   5   0       29.35       27.41      0.82 o
   7   5   0        0.44        0.76      0.63 o
   8   5   0       23.59       24.89      0.69 o
   9   5   0        1.49        1.96      0.47 o
  10   5   0        7.10        7.51      0.41 o
   0   6   0       22.82       29.27      1.26 o
   1   6   0       11.09       12.42      0.62 o
   2   6   0       73.73       83.20      1.22 o
   3   6   0       30.06       30.69      0.80 o
   4   6   0        1.24        1.52      0.66 o
   5   6   0        7.94        7.58      0.57 o
   6   6   0        4.32        4.46      0.55 o
   7   6   0       16.78       19.09      0.54 o
   8   6   0        0.26        0.82      0.42 o
   1   7   0        0.69        1.02      0.35 o
   2   7   0       16.15       19.74      0.59 o
   3   7   0        4.90        5.84      0.42 o
   4   7   0        0.09       -0.05      0.53 o
 -14   1   1        6.53        5.89      0.39 o
 -14   1   1        2.70        2.64      0.55 o
 -13   1   1        9.04        8.14      0.47 o
 -13   1   1        3.74        3.84      0.37 o
 -12   1   1       13.80       12.83      0.54 o
 -12   1   1        5.71        5.94      0.45 o
 -11   1   1       12.01       11.30      0.54 o
 -11   1   1        4.97        4.13      0.48 o
 -10   1   1       57.51       53.35      0.87 o
 -10   1   1       23.77       24.01      0.58 o
  -9   1   1        0.02       -0.07      0.44 o
  -9   1   1        0.04        0.32      0.45 o
  -8   1   1        8.24        7.02      0.41 o
  -8   1   1        3.40        3.18      0.33 o
  -7   1   1      330.61      356.37      3.52 o
  -7   1   1      136.67      143.93      1.57 o
  -6   1   1      190.51      199.02      1.88 o
  -6   1   1      460.86      494.19      4.44 o
  -5   1   1       63.37       66.03      0.66 o
  -5   1   1      153.30      166.99      1.54 o
  -4   1   1      773.95      722.53      5.52 o
  -4   1   1     1872.25     1792.06     13.22 o
  -3   1   1       19.24       17.06      0.32 o
  -3   1   1        7.95        7.10      0.20 o
  -2   1   1       33.79       31.91      0.57 o
  -2   1   1       13.97       13.76      0.40 o
  -1   1   1      229.63      195.97      2.75 o
  -1   1   1      555.49      489.32      6.12 o
   0   1   1      343.06      304.93      3.83 o
   0   1   1      829.88      764.93     10.48 o
   1   1   1     1427.57     1335.86     18.33 o
   1   1   1     3453.40     3382.56     42.13 o
   2   1   1     8939.46     8275.83    104.26 o
   2   1   1    21625.24    21441.92    272.48 o
   3   1   1      221.80      217.86      1.81 o
   3   1   1      536.55      551.19      4.34 o
   4   1   1       55.27       51.15      0.52 o
   4   1   1      133.71      125.51      1.05 o
   5   1   1       84.07       86.03      0.83 o
   5   1   1      203.36      220.00      1.82 o
   6   1   1        2.57        5.80      0.29 o
   6   1   1        1.06        1.92      0.22 o
   7   1   1        9.24        7.82      0.30 o
   7   1   1       22.36       18.84      0.50 o
   8   1   1       53.82       53.94      1.08 o
   8   1   1      130.20      130.32      1.68 o
   9   1   1        4.67        3.47      0.50 o
   9   1   1       11.31       10.33      0.69 o
  10   1   1        0.17        0.27      0.37 o
  10   1   1        0.07        0.39      0.36 o
  11   1   1        0.37        0.19      0.39 o
  11   1   1        0.90        0.30      0.45 o
  12   1   1        0.00        0.19      0.37 o
  12   1   1        0.01       -0.45      0.45 o
  13   1   1        0.65       -0.29      0.36 o
  13   1   1        0.27        0.38      0.33 o
 -13   2   1        0.01       -0.35      0.35 o
 -13   2   1        0.02        0.19      0.32 o
 -12   2   1        0.27       -0.35      0.35 o
 -12   2   1        0.66        0.44      0.30 o
 -11   2   1        0.10        0.55      0.42 o
 -11   2   1        0.24        0.06      0.30 o
 -10   2   1       17.83       18.95      0.47 o
 -10   2   1        7.37        8.53      0.43 o
  -9   2   1      184.37      180.12      2.18 o
  -9   2   1       76.22       74.36      1.24 o
  -8   2   1       21.87       20.04      0.73 o
  -8   2   1        9.04        7.66      0.56 o
  -7   2   1        0.23       -0.18      0.32 o
  -7   2   1        0.56        0.19      0.36 o
  -6   2   1       72.24       76.69      0.99 o
  -6   2   1       29.86       31.63      0.52 o
  -5   2   1       19.75       20.57      0.42 o
  -5   2   1       47.78       54.01      0.66 o
  -4   2   1     1108.37     1170.87      9.23 o
  -4   2   1     2681.22     2905.94     23.01 o
  -3   2   1      337.78      378.04      2.84 o
  -3   2   1      139.63      146.45      1.32 o
  -2   2   1        2.17        2.36      0.17 o
  -2   2   1        5.26        5.42      0.16 o
  -1   2   1        0.46       -0.05      0.15 o
  -1   2   1        1.11        0.37      0.15 o
   0   2   1       25.70       28.16      0.36 o
   0   2   1       62.18       70.26      0.67 o
   1   2   1      256.62      246.29      2.04 o
   1   2   1      106.08       99.57      0.91 o
   2   2   1        0.06        0.44      0.16 o
   2   2   1        0.13        1.02      0.16 o
   3   2   1      211.67      194.43      1.57 o
   3   2   1       87.50       80.46      0.77 o
   4   2   1      531.33      570.08      4.52 o
   4   2   1      219.64      226.10      1.90 o
   5   2   1     1550.48     1724.47     14.37 o
   5   2   1      640.94      696.58      5.87 o
   6   2   1       19.68       18.17      0.46 o
   6   2   1       47.62       42.73      0.79 o
   7   2   1       35.21       35.89      0.62 o
   7   2   1       85.18       87.79      1.25 o
   8   2   1        0.00        0.04      0.46 o
   8   2   1        0.00        0.02      0.44 o
   9   2   1        7.04        6.89      0.34 o
   9   2   1       17.04       16.34      0.36 o
  10   2   1        0.24        0.35      0.39 o
  10   2   1        0.59        0.19      0.30 o
  11   2   1        3.62        3.13      0.45 o
  11   2   1        1.50        1.20      0.43 o
  12   2   1       23.78       21.29      0.62 o
  12   2   1        9.83        8.55      0.48 o
  13   2   1        0.18        0.29      0.34 o
  13   2   1        0.45        0.29      0.37 o
 -13   3   1        3.11        3.03      0.41 o
 -13   3   1        1.29        1.75      0.39 o
 -12   3   1        0.33        0.14      0.33 o
 -12   3   1        0.79        0.29      0.28 o
 -11   3   1        4.93        4.94      0.38 o
 -11   3   1        2.04        1.64      0.33 o
 -10   3   1       17.63       15.62      0.50 o
 -10   3   1        7.29        6.76      0.42 o
  -9   3   1        0.17        0.27      0.36 o
  -9   3   1        0.07        0.53      0.35 o
  -8   3   1       40.60       34.47      0.60 o
  -8   3   1       16.79       16.50      0.47 o
  -7   3   1        5.46        4.81      0.61 o
  -7   3   1       13.21       11.70      0.60 o
  -6   3   1       21.82       22.11      0.62 o
  -6   3   1       52.80       54.16      1.05 o
  -5   3   1        0.31        0.78      0.26 o
  -5   3   1        0.13        0.10      0.24 o
  -4   3   1        0.08        0.43      0.23 o
  -4   3   1        0.03        0.24      0.22 o
  -3   3   1       23.08       25.32      0.51 o
  -3   3   1       55.84       56.59      0.68 o
  -2   3   1      371.55      393.74      3.22 o
  -2   3   1      153.59      161.93      1.55 o
  -1   3   1       61.46       65.01      0.74 o
  -1   3   1      148.68      160.93      1.47 o
   0   3   1        0.30        0.46      0.20 o
   0   3   1        0.73        1.07      0.20 o
   1   3   1       16.86       19.13      0.37 o
   1   3   1        6.97        7.32      0.25 o
   2   3   1      354.83      380.31      3.12 o
   2   3   1      146.68      154.55      1.42 o
   3   3   1       17.10       13.46      0.38 o
   3   3   1        7.07        5.58      0.29 o
   4   3   1      120.30      125.02      1.24 o
   4   3   1      291.01      317.77      3.24 o
   5   3   1        0.00        0.17      0.29 o
   5   3   1        0.00       -0.14      0.25 o
   6   3   1       90.01       94.12      1.33 o
   6   3   1       37.21       38.07      0.81 o
   7   3   1        0.01       -0.04      0.44 o
   7   3   1        0.00        0.00      0.44 o
   8   3   1        3.24        1.97      0.27 o
   8   3   1        1.34        0.81      0.34 o
   9   3   1        2.33        2.89      0.32 o
   9   3   1        0.96        1.25      0.36 o
  10   3   1        1.05        0.71      0.31 o
  10   3   1        2.54        2.01      0.32 o
  11   3   1        4.33        4.14      0.34 o
  11   3   1       10.46        9.02      0.45 o
  12   3   1       11.95       10.65      0.46 o
  12   3   1       28.92       24.78      0.53 o
 -12   4   1        0.25        0.54      0.51 o
 -11   4   1        0.84        1.30      0.28 o
 -11   4   1        0.35        0.25      0.26 o
 -10   4   1        3.88        4.91      0.37 o
 -10   4   1        1.60        1.75      0.34 o
  -9   4   1        0.00        0.40      0.35 o
  -9   4   1        0.01       -0.02      0.35 o
  -8   4   1       49.64       41.47      0.76 o
  -8   4   1       20.52       17.83      0.55 o
  -7   4   1        8.17        8.08      0.52 o
  -7   4   1       19.77       17.21      0.47 o
  -6   4   1       39.10       36.07      0.95 o
  -6   4   1       16.16       16.34      0.80 o
  -5   4   1        0.00       -0.01      0.34 o
  -5   4   1        0.00       -0.18      0.41 o
  -4   4   1        0.07        0.59      0.35 o
  -4   4   1        0.03        0.68      0.36 o
  -3   4   1       24.50       25.03      0.61 o
  -3   4   1       59.27       59.32      0.87 o
  -2   4   1        6.48        6.97      0.35 o
  -2   4   1        2.68        2.78      0.31 o
  -1   4   1       54.46       57.47      0.77 o
  -1   4   1       22.51       23.11      0.53 o
   0   4   1        3.88        4.34      0.32 o
   0   4   1        9.39       11.47      0.37 o
   1   4   1       49.10       47.90      0.73 o
   1   4   1      118.79      118.28      1.32 o
   2   4   1       41.34       39.17      0.66 o
   2   4   1       17.09       16.05      0.45 o
   3   4   1        3.52        3.19      0.41 o
   3   4   1        8.52        7.31      0.40 o
   4   4   1       19.84       20.85      0.65 o
   4   4   1        8.20        8.27      0.43 o
   5   4   1        0.03        0.15      0.35 o
   5   4   1        0.07        0.91      0.36 o
   6   4   1       47.45       40.04      0.66 o
   6   4   1       19.61       16.81      0.42 o
   7   4   1        6.41        6.30      0.49 o
   7   4   1       15.52       13.65      0.45 o
   8   4   1       19.45       16.96      0.54 o
   8   4   1       47.05       43.93      0.77 o
   9   4   1        0.41       -0.02      0.32 o
   9   4   1        0.99       -0.07      0.32 o
  10   4   1        3.99        4.67      0.33 o
  10   4   1        9.64       10.19      0.40 o
  11   4   1        0.14       -0.01      0.28 o
  11   4   1        0.06       -0.07      0.24 o
 -10   5   1        0.69        0.82      0.28 o
 -10   5   1        0.29        0.40      0.25 o
  -9   5   1        0.01        0.36      0.32 o
  -9   5   1        0.02        0.04      0.31 o
  -8   5   1        3.96        3.51      0.35 o
  -8   5   1        1.64        2.20      0.35 o
  -7   5   1       39.85       36.53      0.63 o
  -7   5   1       16.47       15.37      0.50 o
  -6   5   1       13.81       12.35      0.40 o
  -6   5   1        5.71        5.61      0.38 o
  -5   5   1        1.67        0.95      0.36 o
  -5   5   1        4.05        3.15      0.36 o
  -4   5   1        6.13        5.49      0.43 o
  -4   5   1       14.82       13.56      0.49 o
  -3   5   1       50.65       46.58      0.66 o
  -3   5   1      122.54      112.35      1.05 o
  -2   5   1       13.63       12.40      0.42 o
  -2   5   1       32.98       28.46      0.54 o
  -1   5   1        8.30        8.09      0.52 o
  -1   5   1        3.43        3.41      0.43 o
   0   5   1      135.07      135.42      1.79 o
   0   5   1       55.84       58.79      1.05 o
   1   5   1      126.07      125.49      1.83 o
   1   5   1       52.11       52.44      0.99 o
   2   5   1        2.43        2.71      0.28 o
   2   5   1        1.01        1.03      0.31 o
   3   5   1       33.75       33.40      0.71 o
   3   5   1       81.64       83.44      0.94 o
   4   5   1        1.04        0.70      0.32 o
   4   5   1        2.51        2.97      0.37 o
   5   5   1        2.16        1.67      0.33 o
   5   5   1        5.24        4.61      0.34 o
   6   5   1       30.85       28.77      0.72 o
   6   5   1       74.63       68.89      0.92 o
   7   5   1        4.49        4.37      0.41 o
   7   5   1       10.87       10.46      0.40 o
   8   5   1        0.40        0.50      0.31 o
   8   5   1        0.17       -0.07      0.33 o
   9   5   1        0.08        0.10      0.28 o
   9   5   1        0.18        0.45      0.27 o
  10   5   1        3.83        3.14      0.29 o
  10   5   1        1.58        1.42      0.24 o
  -8   6   1        0.28        0.98      0.27 o
  -8   6   1        0.69        0.41      0.58 o
  -7   6   1        0.31        0.23      0.32 o
  -7   6   1        0.13        0.23      0.28 o
  -6   6   1        0.06       -0.10      0.33 o
  -6   6   1        0.03        0.61      0.32 o
  -5   6   1        0.03       -0.42      0.42 o
  -5   6   1        0.06        0.18      0.36 o
  -4   6   1        2.65        3.59      0.38 o
  -4   6   1        1.09        0.74      0.40 o
  -3   6   1        3.34        3.14      0.36 o
  -3   6   1        1.38        1.69      0.38 o
  -2   6   1       12.23       13.88      0.57 o
  -2   6   1       29.58       33.19      0.77 o
  -1   6   1        3.98        3.14      0.37 o
  -1   6   1        1.64        1.77      0.39 o
   0   6   1       93.05       99.49      1.24 o
   0   6   1       38.46       40.07      0.83 o
   1   6   1        0.04        0.10      0.38 o
   1   6   1        0.10       -0.33      0.33 o
   2   6   1        1.59        2.39      0.40 o
   2   6   1        3.85        5.16      0.42 o
   3   6   1        0.02        0.09      0.36 o
   3   6   1        0.06        0.13      0.36 o
   4   6   1        0.02       -0.11      0.38 o
   4   6   1        0.01        0.04      0.35 o
   5   6   1        0.00       -0.32      0.32 o
   5   6   1        0.00       -0.02      0.37 o
   6   6   1        0.04       -0.29      0.29 o
   6   6   1        0.11        0.18      0.30 o
   7   6   1        1.86        2.22      0.23 o
   7   6   1        0.77        1.84      0.29 o
   8   6   1        1.01        1.14      0.55 o
   8   6   1        0.42        0.44      0.27 o
  -4   7   1        7.44        7.68      0.38 o
  -4   7   1        3.08        3.31      0.47 o
  -3   7   1       23.06       21.81      0.59 o
  -3   7   1        9.53        9.43      0.36 o
  -2   7   1        0.83        1.03      0.32 o
  -2   7   1        2.02        2.17      0.31 o
  -1   7   1        0.13        0.20      0.31 o
  -1   7   1        0.05        0.32      0.32 o
   0   7   1        2.39        2.48      0.34 o
   0   7   1        5.78        5.52      0.36 o
   1   7   1        0.03       -0.05      0.32 o
   1   7   1        0.06       -0.12      0.27 o
   2   7   1       14.91       16.87      0.47 o
   2   7   1        6.17        7.47      0.33 o
   3   7   1        0.36        0.18      0.24 o
   3   7   1        0.15        0.10      0.25 o
   4   7   1        0.01        0.06      0.35 o
   4   7   1        0.03        0.08      0.29 o
 -14   0   2       37.68       38.48      1.12 o
 -13   0   2       67.25       70.61      2.30 o
 -12   0   2      517.30      543.38     12.15 o
 -11   0   2      387.74      396.12      6.57 o
 -10   0   2     1177.19     1186.79     14.42 o
  -9   0   2       60.14       63.92      2.15 o
  -8   0   2      555.13      570.46      8.44 o
  -7   0   2      221.09      233.00      2.91 o
  -6   0   2     2232.65     2230.91     25.42 o
  -5   0   2      362.02      376.97      4.42 o
  -4   0   2       63.17       66.45      0.87 o
  -3   0   2     2715.87     2707.95     47.81 o
  -2   0   2    13407.69    12712.23    228.42 o
  -1   0   2     3532.20     3419.28     60.35 o
   0   0   2     2168.06     2093.23     45.25 o
   1   0   2    10790.66    10079.35    179.58 o
   2   0   2     2078.83     1994.57     42.70 o
   3   0   2     7092.46     6783.46     97.63 o
   4   0   2      669.17      630.09      7.07 o
   5   0   2     1080.12     1049.80     11.72 o
   6   0   2       52.14       46.94      0.83 o
   7   0   2      125.01      127.04      1.89 o
   8   0   2      263.51      257.33      5.53 o
   9   0   2        2.64        2.46      1.24 o
  10   0   2       81.44       84.81      1.50 o
  11   0   2       12.36        9.03      1.16 o
  12   0   2       47.50       45.51      1.66 o
  13   0   2       41.30       44.47      1.41 o
 -14   1   2        5.02        5.15      0.72 o
 -13   1   2       16.95       19.34      0.73 o
 -12   1   2       21.28       22.39      0.80 o
 -11   1   2       18.61       18.47      0.92 o
 -10   1   2       76.31       71.98      1.04 o
  -9   1   2        1.98        1.67      0.62 o
  -8   1   2       54.16       51.69      0.85 o
  -7   1   2      181.76      195.73      2.06 o
  -6   1   2      487.64      540.32      5.18 o
  -5   1   2        9.70       10.56      0.32 o
  -4   1   2      148.42      156.48      1.33 o
  -3   1   2      119.39      106.04      1.03 o
  -2   1   2       39.13       34.32      0.64 o
  -1   1   2      970.40      966.10     12.05 o
   0   1   2      872.72      797.56      9.95 o
   1   1   2      686.86      694.82      9.47 o
   2   1   2     3507.02     3363.65     42.02 o
   3   1   2     5555.33     5481.75     41.48 o
   4   1   2      483.72      514.94      4.12 o
   5   1   2     1622.78     1661.56     14.05 o
   6   1   2      377.94      415.45      3.52 o
   7   1   2       66.58       72.46      0.86 o
   8   1   2       64.89       67.74      1.33 o
   9   1   2       75.20       73.44      1.64 o
  10   1   2       94.84       90.45      1.41 o
  11   1   2       39.97       40.88      0.97 o
  12   1   2       68.66       73.56      1.12 o
  13   1   2        5.00        6.70      0.56 o
 -13   2   2        1.97        1.47      0.55 o
 -12   2   2        0.01        0.36      0.64 o
 -11   2   2       25.08       25.68      0.78 o
 -10   2   2       91.90       95.45      1.28 o
  -9   2   2       32.08       28.07      1.00 o
  -8   2   2      136.35      147.10      2.26 o
  -7   2   2      365.17      376.05      4.04 o
  -6   2   2      937.03     1054.71     10.82 o
  -5   2   2      240.37      261.88      2.31 o
  -4   2   2     1004.08     1093.33      9.16 o
  -3   2   2     1125.45     1160.53      9.45 o
  -2   2   2     1046.86     1027.15      8.08 o
  -1   2   2      604.26      583.52      4.92 o
   0   2   2       23.10       20.24      0.32 o
   1   2   2      395.71      419.57      3.26 o
   2   2   2      146.58      146.14      1.26 o
   3   2   2      254.39      271.20      2.38 o
   4   2   2      169.37      182.10      1.58 o
   5   2   2       95.16      100.33      1.05 o
   6   2   2       11.26       14.31      0.51 o
   7   2   2       16.29       16.97      0.57 o
   8   2   2       47.90       43.93      1.12 o
   9   2   2       14.55       13.22      0.66 o
  10   2   2       98.98      102.35      1.52 o
  11   2   2       32.37       31.40      1.08 o
  12   2   2        2.91        2.04      0.73 o
  13   2   2        2.04        2.43      0.51 o
 -13   3   2        7.52       10.40      0.70 o
 -12   3   2        8.19        9.79      0.61 o
 -11   3   2        1.05        0.32      0.57 o
 -10   3   2        2.73        2.52      0.64 o
  -9   3   2       18.20       16.37      0.70 o
  -8   3   2       13.71       15.42      0.63 o
  -7   3   2       11.74       11.57      1.01 o
  -6   3   2        9.77       13.22      0.62 o
  -5   3   2       34.07       39.84      0.61 o
  -4   3   2       35.11       40.31      0.62 o
  -3   3   2      872.00      945.93      8.58 o
  -2   3   2      446.64      483.90      4.09 o
  -1   3   2        1.28        0.47      0.25 o
   0   3   2      119.71      120.99      1.16 o
   1   3   2      217.71      214.33      1.83 o
   2   3   2      670.58      692.67      5.75 o
   3   3   2       58.59       72.30      0.97 o
   4   3   2      283.80      304.31      2.71 o
   5   3   2       57.79       68.91      0.91 o
   6   3   2       84.52       90.71      1.37 o
   7   3   2       62.09       61.25      1.29 o
   8   3   2      175.48      176.88      1.88 o
   9   3   2        1.58        2.65      0.60 o
  10   3   2       19.06       19.57      0.64 o
  11   3   2       88.31       85.30      1.10 o
  12   3   2        3.87        4.19      0.46 o
 -12   4   2        0.06       -0.56      0.56 o
 -11   4   2        3.58        3.47      0.46 o
 -10   4   2       14.36       13.52      0.62 o
  -9   4   2        6.72        6.59      0.57 o
  -8   4   2       40.79       29.55      0.79 o
  -7   4   2       27.76       25.25      0.78 o
  -6   4   2        3.95        2.21      0.75 o
  -5   4   2       40.51       36.77      0.75 o
  -4   4   2      161.94      166.33      2.32 o
  -3   4   2       41.96       39.02      0.71 o
  -2   4   2      218.09      219.10      2.21 o
  -1   4   2        0.49        0.21      0.33 o
   0   4   2       31.58       29.37      0.55 o
   1   4   2       68.80       65.23      0.82 o
   2   4   2       98.54       93.80      1.19 o
   3   4   2      141.21      139.40      2.04 o
   4   4   2       98.75       94.68      1.50 o
   5   4   2      219.23      225.05      2.71 o
   6   4   2       32.34       27.05      0.61 o
   7   4   2        3.15        1.55      0.99 o
   8   4   2       26.61       23.95      0.93 o
   9   4   2        2.09        3.54      0.60 o
  10   4   2        7.51        8.25      0.53 o
  11   4   2       25.98       25.38      0.51 o
 -10   5   2       13.91       14.94      0.49 o
  -9   5   2       23.14       22.10      0.63 o
  -8   5   2       18.36       18.79      0.69 o
  -7   5   2       11.80       11.52      0.70 o
  -6   5   2       34.92       30.10      0.74 o
  -5   5   2        7.13        6.95      0.79 o
  -4   5   2        9.95        9.34      0.73 o
  -3   5   2       42.30       40.27      0.67 o
  -2   5   2        7.01        7.46      0.37 o
  -1   5   2       78.12       73.08      1.26 o
   0   5   2       89.40       88.90      1.44 o
   1   5   2      166.56      154.26      1.74 o
   2   5   2      293.15      274.78      2.31 o
   3   5   2      313.26      301.74      2.36 o
   4   5   2        9.70        9.20      0.64 o
   5   5   2       64.30       69.72      1.04 o
   6   5   2       13.29       12.40      0.85 o
   7   5   2        2.50        3.87      0.75 o
   8   5   2       19.90       21.28      0.66 o
   9   5   2        3.19        2.78      0.44 o
  10   5   2        0.32        0.17      0.34 o
  -8   6   2        4.76        4.95      0.55 o
  -7   6   2        4.73        5.34      0.54 o
  -6   6   2        0.57        0.36      0.49 o
  -5   6   2        9.21        7.94      0.78 o
  -4   6   2        8.06        7.80      0.76 o
  -3   6   2       47.70       53.10      0.96 o
  -2   6   2       30.52       34.65      0.86 o
  -1   6   2      327.65      349.22      3.51 o
   0   6   2        6.38        7.98      0.56 o
   1   6   2       12.35       10.94      0.64 o
   2   6   2        3.45        1.81      0.60 o
   3   6   2       34.26       40.84      0.89 o
   4   6   2       15.04       18.68      0.73 o
   5   6   2        1.69        2.94      0.54 o
   6   6   2        3.25        2.78      0.46 o
   7   6   2        2.50        3.54      0.42 o
   8   6   2        1.30        2.12      0.41 o
  -4   7   2       22.17       24.02      0.85 o
  -3   7   2        6.71        7.27      0.42 o
  -2   7   2        5.97        5.99      0.40 o
  -1   7   2       22.15       27.82      0.66 o
   0   7   2        0.30       -0.02      0.35 o
   1   7   2        0.02       -0.03      0.41 o
   2   7   2        0.98        1.13      0.34 o
   3   7   2        7.49        8.29      0.41 o
   4   7   2        3.73        4.32      0.54 o
 -14   1   3        1.01        1.02      0.31 o
 -14   1   3        2.44        2.47      0.33 o
 -13   1   3        0.12        0.09      0.35 o
 -13   1   3        0.30        0.15      0.41 o
 -12   1   3       35.52       35.57      0.84 o
 -12   1   3       14.68       15.03      0.55 o
 -11   1   3       11.55       10.70      0.49 o
 -11   1   3       27.94       27.85      0.80 o
 -10   1   3       16.26       13.44      0.37 o
 -10   1   3        6.72        5.78      0.36 o
  -9   1   3        8.10        8.11      0.51 o
  -9   1   3       19.60       19.23      0.74 o
  -8   1   3        5.05        5.80      0.40 o
  -8   1   3        2.09        2.25      0.33 o
  -7   1   3        3.38        3.93      0.30 o
  -7   1   3        8.17       10.12      0.40 o
  -6   1   3       49.91       54.73      0.73 o
  -6   1   3       20.63       20.20      0.46 o
  -5   1   3        5.04        6.30      0.24 o
  -5   1   3        2.08        2.41      0.18 o
  -4   1   3        0.01        0.10      0.17 o
  -4   1   3        0.00        0.13      0.14 o
  -3   1   3      300.24      278.98      2.44 o
  -3   1   3      124.11      115.39      1.11 o
  -2   1   3      711.25      655.14      8.98 o
  -2   1   3     1720.56     1662.14     20.69 o
  -1   1   3      633.84      588.22      7.35 o
  -1   1   3      262.02      238.18      3.03 o
   0   1   3     5665.41     5768.05     78.98 o
   0   1   3     2341.97     2206.12     27.51 o
   1   1   3     8007.49     7711.21     95.85 o
   1   1   3     3310.14     3013.38     37.62 o
   2   1   3      158.12      156.67      1.47 o
   2   1   3       65.37       61.54      0.68 o
   3   1   3     1411.29     1369.19     10.89 o
   3   1   3     3414.02     3453.75     24.28 o
   4   1   3        3.14        4.61      0.19 o
   4   1   3        1.30        1.93      0.17 o
   5   1   3      486.32      490.93      4.00 o
   5   1   3      201.04      193.96      1.71 o
   6   1   3      309.48      315.71      2.71 o
   6   1   3      748.65      793.21      6.40 o
   7   1   3       33.76       41.08      0.71 o
   7   1   3       13.95       15.86      0.44 o
   8   1   3        1.94        3.99      0.55 o
   8   1   3        0.80        1.41      0.34 o
   9   1   3        0.05        0.20      0.54 o
   9   1   3        0.13       -0.10      0.53 o
  10   1   3       21.36       19.32      0.62 o
  10   1   3       51.66       46.02      0.88 o
  11   1   3        0.47        0.59      0.38 o
  11   1   3        0.19        0.59      0.39 o
  12   1   3        5.44        6.20      0.40 o
  12   1   3       13.15       12.46      0.47 o
  13   1   3        1.01        1.16      0.36 o
  13   1   3        2.43        2.88      0.42 o
 -13   2   3        3.48        3.42      0.31 o
 -13   2   3        1.44        1.38      0.31 o
 -12   2   3        0.21        0.28      0.37 o
 -12   2   3        0.52        0.76      0.32 o
 -11   2   3       48.90       49.97      0.79 o
 -11   2   3       20.21       21.00      0.63 o
 -10   2   3       25.89       22.68      0.61 o
 -10   2   3       62.62       56.15      0.87 o
  -9   2   3       11.33       11.79      0.65 o
  -9   2   3       27.40       27.69      0.87 o
  -8   2   3       47.27       43.53      1.03 o
  -8   2   3      114.34      107.13      1.68 o
  -7   2   3       43.11       47.36      0.81 o
  -7   2   3       17.82       20.32      0.58 o
  -6   2   3        3.32        3.34      0.30 o
  -6   2   3        8.03        8.18      0.36 o
  -5   2   3        3.05        2.94      0.27 o
  -5   2   3        7.38        6.25      0.29 o
  -4   2   3        2.19        2.67      0.19 o
  -4   2   3        5.30        5.98      0.22 o
  -3   2   3        6.62        7.11      0.21 o
  -3   2   3       16.02       16.84      0.29 o
  -2   2   3      203.69      215.70      1.59 o
  -2   2   3      492.74      544.09      3.75 o
  -1   2   3      383.42      371.27      2.78 o
  -1   2   3      927.51      914.71      7.58 o
   0   2   3      418.29      395.32      3.06 o
   0   2   3     1011.86     1021.14      7.79 o
   1   2   3      522.35      529.80      4.09 o
   1   2   3      215.93      212.40      1.78 o
   2   2   3        1.86        1.67      0.16 o
   2   2   3        0.77        0.70      0.16 o
   3   2   3      342.41      332.51      2.72 o
   3   2   3      828.31      830.39      6.73 o
   4   2   3      953.49      988.47      7.74 o
   4   2   3     2306.56     2473.88     19.16 o
   5   2   3       58.49       58.70      0.71 o
   5   2   3      141.49      143.69      1.45 o
   6   2   3       68.32       61.45      0.81 o
   6   2   3       28.24       24.41      0.51 o
   7   2   3        2.35        2.81      0.41 o
   7   2   3        0.97        0.92      0.35 o
   8   2   3        1.25        0.73      0.45 o
   8   2   3        0.52        0.55      0.38 o
   9   2   3        2.50        3.16      0.29 o
   9   2   3        1.03        1.20      0.34 o
  10   2   3        0.03        0.07      0.40 o
  10   2   3        0.01       -0.21      0.38 o
  11   2   3        1.91        2.09      0.40 o
  11   2   3        0.79        0.60      0.48 o
  12   2   3        0.01        0.04      0.38 o
  12   2   3        0.02        0.15      0.32 o
  13   2   3        0.99        0.91      0.33 o
  13   2   3        2.39        2.14      0.43 o
 -13   3   3        0.05        0.26      0.32 o
 -13   3   3        0.11       -0.28      0.28 o
 -12   3   3        2.08        1.95      0.28 o
 -12   3   3        5.04        4.99      0.33 o
 -11   3   3        7.16        6.90      0.39 o
 -11   3   3       17.32       17.68      0.52 o
 -10   3   3        1.02        1.01      0.36 o
 -10   3   3        2.46        2.76      0.38 o
  -9   3   3       20.14       17.76      0.57 o
  -9   3   3       48.72       44.98      0.87 o
  -8   3   3       29.47       29.82      0.55 o
  -8   3   3       12.18       12.69      0.46 o
  -7   3   3       15.60       13.68      0.62 o
  -7   3   3        6.45        5.70      0.72 o
  -6   3   3        1.61        1.76      0.36 o
  -6   3   3        3.89        4.38      0.37 o
  -5   3   3        5.32        6.34      0.36 o
  -5   3   3        2.20        2.89      0.29 o
  -4   3   3       14.97       16.16      0.40 o
  -4   3   3       36.21       41.56      0.60 o
  -3   3   3      264.92      290.21      2.66 o
  -3   3   3      640.86      723.37      6.56 o
  -2   3   3     1568.80     1712.99     14.08 o
  -2   3   3      648.51      693.20      6.09 o
  -1   3   3       14.97       16.84      0.37 o
  -1   3   3        6.19        6.42      0.27 o
   0   3   3       82.87       87.20      0.90 o
   0   3   3       34.26       33.33      0.49 o
   1   3   3       16.27       14.93      0.36 o
   1   3   3       39.36       35.52      0.50 o
   2   3   3       49.22       50.92      0.66 o
   2   3   3       20.35       21.68      0.43 o
   3   3   3       93.84       90.37      0.98 o
   3   3   3       38.79       36.45      0.63 o
   4   3   3      231.45      266.09      2.56 o
   4   3   3       95.68      107.62      1.17 o
   5   3   3       26.37       24.54      0.54 o
   5   3   3       63.79       64.29      0.90 o
   6   3   3       47.68       46.92      0.99 o
   6   3   3      115.35      115.50      1.53 o
   7   3   3        4.34        3.64      0.48 o
   7   3   3       10.49        7.11      0.54 o
   8   3   3        6.62        4.97      0.31 o
   8   3   3        2.74        2.23      0.33 o
   9   3   3       20.80       18.39      0.49 o
   9   3   3        8.60        7.96      0.38 o
  10   3   3        1.02        1.59      0.35 o
  10   3   3        2.47        1.62      0.33 o
  11   3   3        0.18        0.07      0.33 o
  11   3   3        0.43        0.00      0.28 o
  12   3   3        1.43        1.58      0.27 o
  12   3   3        3.46        3.28      0.41 o
 -12   4   3        0.26        0.03      0.22 o
 -12   4   3        0.11        0.42      0.28 o
 -11   4   3        2.03        2.48      0.30 o
 -11   4   3        4.90        5.73      0.32 o
 -10   4   3        2.37        1.81      0.34 o
 -10   4   3        0.98        0.90      0.32 o
  -9   4   3        7.89        5.62      0.39 o
  -9   4   3        3.26        2.69      0.35 o
  -8   4   3       16.96       15.28      0.55 o
  -8   4   3       41.03       36.10      0.77 o
  -7   4   3       22.84       20.52      0.54 o
  -7   4   3        9.44        8.42      0.45 o
  -6   4   3        9.72        8.86      0.63 o
  -6   4   3        4.02        3.47      0.58 o
  -5   4   3      105.16      106.87      2.16 o
  -5   4   3       43.47       41.60      1.09 o
  -4   4   3       83.50       83.95      1.30 o
  -4   4   3       34.52       33.45      0.73 o
  -3   4   3        7.47        6.13      0.36 o
  -3   4   3        3.09        3.11      0.33 o
  -2   4   3       10.86       13.32      0.42 o
  -2   4   3       26.28       31.78      0.63 o
  -1   4   3       10.07       12.53      0.39 o
  -1   4   3       24.37       32.26      0.64 o
   0   4   3       94.14       99.75      1.17 o
   0   4   3      227.74      240.55      2.40 o
   1   4   3       17.35       17.10      0.46 o
   1   4   3        7.17        6.19      0.35 o
   2   4   3       11.77       12.26      0.41 o
   2   4   3        4.87        5.77      0.35 o
   3   4   3       52.24       49.84      0.86 o
   3   4   3       21.60       20.40      0.72 o
   4   4   3        2.15        1.54      0.40 o
   4   4   3        5.20        5.32      0.41 o
   5   4   3        2.05        1.63      0.46 o
   5   4   3        4.96        3.83      0.41 o
   6   4   3       54.12       52.41      0.64 o
   6   4   3       22.37       21.94      0.47 o
   7   4   3       52.02       45.30      0.81 o
   7   4   3       21.50       19.02      0.57 o
   8   4   3        6.85        6.88      0.50 o
   8   4   3       16.56       15.67      0.47 o
   9   4   3        1.07        1.81      0.32 o
   9   4   3        0.44        0.57      0.32 o
  10   4   3       11.12        9.97      0.35 o
  10   4   3        4.60        4.39      0.32 o
  11   4   3        0.04       -0.22      0.22 o
  11   4   3        0.09        0.08      0.21 o
 -10   5   3        4.27        4.08      0.28 o
 -10   5   3        1.77        2.09      0.27 o
  -9   5   3        0.00        0.40      0.31 o
  -9   5   3        0.01        0.17      0.31 o
  -8   5   3       21.78       23.70      0.66 o
  -8   5   3        9.00        9.31      0.41 o
  -7   5   3        0.65        0.97      0.35 o
  -7   5   3        1.58        1.17      0.32 o
  -6   5   3       69.25       59.97      1.00 o
  -6   5   3       28.63       26.28      0.70 o
  -5   5   3       10.73        9.99      0.46 o
  -5   5   3       25.96       21.47      0.62 o
  -4   5   3        7.54        6.64      0.42 o
  -4   5   3        3.11        2.74      0.47 o
  -3   5   3        1.20        1.21      0.29 o
  -3   5   3        2.91        2.98      0.30 o
  -2   5   3        9.77        9.52      0.35 o
  -2   5   3        4.04        3.25      0.31 o
  -1   5   3        4.31        4.08      0.42 o
  -1   5   3       10.42        9.66      0.42 o
   0   5   3        3.69        3.46      0.43 o
   0   5   3        8.92        6.93      0.43 o
   1   5   3       44.31       42.52      0.71 o
   1   5   3      107.20      104.50      1.06 o
   2   5   3       61.23       59.74      0.79 o
   2   5   3       25.31       23.66      0.51 o
   3   5   3        2.10        2.55      0.30 o
   3   5   3        5.09        5.41      0.32 o
   4   5   3        0.30        0.31      0.30 o
   4   5   3        0.73        0.58      0.30 o
   5   5   3        6.85        7.39      0.37 o
   5   5   3       16.58       16.47      0.44 o
   6   5   3        0.02        0.24      0.34 o
   6   5   3        0.04       -0.31      0.31 o
   7   5   3        1.71        1.71      0.32 o
   7   5   3        0.71        0.70      0.43 o
   8   5   3        0.00        0.31      0.32 o
   8   5   3        0.00        0.23      0.32 o
   9   5   3        3.75        3.13      0.28 o
   9   5   3        1.55        1.05      0.27 o
  10   5   3        0.25        0.52      0.24 o
  10   5   3        0.10        0.13      0.28 o
  -8   6   3        0.45        1.24      0.40 o
  -7   6   3        0.33        0.22      0.29 o
  -7   6   3        0.80        0.88      0.39 o
  -6   6   3        0.21       -0.11      0.38 o
  -6   6   3        0.09       -0.10      0.60 o
  -5   6   3        3.44        3.03      0.39 o
  -5   6   3        1.42        1.85      0.45 o
  -4   6   3        6.75        6.72      0.41 o
  -4   6   3        2.79        2.74      0.43 o
  -3   6   3        3.48        3.69      0.40 o
  -3   6   3        8.43        9.03      0.48 o
  -2   6   3       20.56       22.44      0.60 o
  -2   6   3        8.50       10.20      0.47 o
  -1   6   3       37.40       38.87      0.82 o
  -1   6   3       90.46       96.41      1.32 o
   0   6   3        2.83        3.14      0.37 o
   0   6   3        6.85        7.05      0.43 o
   1   6   3       17.89       16.87      0.52 o
   1   6   3        7.39        7.33      0.45 o
   2   6   3       16.47       15.13      0.51 o
   2   6   3       39.85       42.34      0.90 o
   3   6   3        1.70        1.37      0.38 o
   3   6   3        4.11        3.38      0.39 o
   4   6   3        3.12        2.93      0.37 o
   4   6   3        1.29        1.11      0.31 o
   5   6   3        2.11        3.02      0.33 o
   5   6   3        0.87        1.14      0.35 o
   6   6   3        0.09        0.12      0.29 o
   6   6   3        0.21        0.24      0.25 o
   7   6   3        0.17        0.22      0.23 o
   7   6   3        0.42        0.50      0.21 o
  -4   7   3        3.30        3.14      0.49 o
  -4   7   3        7.99        7.24      0.48 o
  -3   7   3        6.62        5.83      0.31 o
  -3   7   3        2.74        2.58      0.35 o
  -2   7   3        0.94        0.69      0.30 o
  -2   7   3        2.28        2.38      0.27 o
  -1   7   3        6.89        6.05      0.36 o
  -1   7   3        2.85        3.09      0.29 o
   0   7   3        0.01       -0.16      0.27 o
   0   7   3        0.03       -0.28      0.31 o
   1   7   3        9.30       10.01      0.35 o
   1   7   3        3.84        4.46      0.31 o
   2   7   3        1.54        1.61      0.28 o
   2   7   3        3.72        3.94      0.29 o
   3   7   3        5.42        4.74      0.27 o
   3   7   3        2.24        2.04      0.26 o
   4   7   3        2.78        3.48      0.37 o
 -14   0   4       11.28       11.45      0.86 o
 -13   0   4       68.05       73.26      2.41 o
 -12   0   4      288.63      305.55      7.24 o
 -11   0   4       13.31       12.72      1.30 o
 -10   0   4      812.86      790.04      9.76 o
  -9   0   4      139.87      135.99      3.40 o
  -8   0   4        0.44       -0.31      0.60 o
  -7   0   4      332.40      339.35      4.11 o
  -6   0   4      323.90      351.06      4.19 o
  -5   0   4      601.93      588.33      6.40 o
  -4   0   4       59.48       64.02      0.85 o
  -3   0   4      853.05      809.35     14.31 o
  -2   0   4       81.59       80.56      1.90 o
  -1   0   4    11372.67    10378.25    232.37 o
   0   0   4     2879.03     2665.22     47.07 o
   1   0   4     3928.37     3671.75     64.73 o
   2   0   4    19933.56    19528.22    347.46 o
   3   0   4     1629.24     1617.46     21.55 o
   4   0   4       47.62       46.63      0.87 o
   5   0   4      525.14      526.88      5.99 o
   6   0   4       75.33       80.87      1.33 o
   7   0   4      452.25      471.78      6.00 o
   8   0   4      289.73      261.43      4.34 o
   9   0   4      278.82      276.67      7.82 o
  10   0   4       33.36       27.38      1.59 o
  11   0   4       12.07       14.23      1.47 o
  12   0   4        9.49       10.39      1.27 o
  13   0   4        0.96       -0.86      0.86 o
 -14   1   4       11.76       13.24      0.62 o
 -13   1   4        0.64        0.51      0.65 o
 -12   1   4        3.23        4.42      0.75 o
 -11   1   4       35.80       33.99      0.91 o
 -10   1   4       16.24       15.40      0.70 o
  -9   1   4      112.85      120.84      1.76 o
  -8   1   4       14.18       15.10      0.60 o
  -7   1   4      142.71      143.81      1.59 o
  -6   1   4      140.02      159.01      1.68 o
  -5   1   4     1040.27     1100.58      8.64 o
  -4   1   4      144.50      129.12      1.16 o
  -3   1   4      486.09      461.20      4.24 o
  -2   1   4      282.22      288.80      4.03 o
  -1   1   4       17.86       15.93      0.48 o
   0   1   4     2374.65     2452.33     30.62 o
   1   1   4     4299.99     4246.09     58.57 o
   2   1   4    22715.25    22038.23    182.23 o
   3   1   4      201.29      199.84      1.55 o
   4   1   4      720.77      707.84      5.44 o
   5   1   4      195.88      164.53      1.58 o
   6   1   4      864.57      832.66      6.87 o
   7   1   4      183.81      193.30      1.90 o
   8   1   4       37.28       44.68      0.99 o
   9   1   4       39.21       35.37      0.96 o
  10   1   4        1.58        3.04      0.92 o
  11   1   4       49.83       49.15      1.33 o
  12   1   4       40.61       48.81      1.18 o
  13   1   4        4.00        4.00      0.60 o
 -13   2   4        5.55        5.54      0.52 o
 -12   2   4        1.73        1.47      0.57 o
 -11   2   4       39.46       38.17      0.77 o
 -10   2   4        8.23        7.66      0.65 o
  -9   2   4       19.68       19.09      0.88 o
  -8   2   4        2.62        3.94      0.68 o
  -7   2   4       53.18       52.01      0.89 o
  -6   2   4      172.64      176.86      2.04 o
  -5   2   4      119.36      128.96      1.53 o
  -4   2   4      355.78      356.61      3.08 o
  -3   2   4      324.06      334.33      2.60 o
  -2   2   4       25.09       26.73      0.33 o
  -1   2   4     2521.92     2558.20     18.43 o
   0   2   4      132.16      136.57      1.18 o
   1   2   4      211.10      202.45      1.68 o
   2   2   4      351.30      329.08      2.64 o
   3   2   4      211.82      233.73      2.05 o
   4   2   4      225.81      244.26      2.04 o
   5   2   4      281.43      295.24      2.58 o
   6   2   4      289.51      325.50      3.32 o
   7   2   4        1.95        1.66      0.58 o
   8   2   4       55.89       52.85      1.02 o
   9   2   4       28.56       24.99      0.89 o
  10   2   4       21.52       23.50      1.07 o
  11   2   4       25.33       25.86      1.01 o
  12   2   4        0.93        0.35      0.75 o
  13   2   4        5.88        6.90      0.61 o
 -13   3   4        0.02        0.57      0.54 o
 -12   3   4        5.54        6.23      0.46 o
 -11   3   4       41.19       44.74      0.81 o
 -10   3   4      225.90      225.12      2.29 o
  -9   3   4       75.53       75.11      1.09 o
  -8   3   4      114.84      120.77      1.88 o
  -7   3   4      160.64      152.39      2.63 o
  -6   3   4        1.98        0.63      0.58 o
  -5   3   4       86.78       80.73      1.06 o
  -4   3   4      759.40      803.47      7.23 o
  -3   3   4      223.24      266.70      2.56 o
  -2   3   4       93.88       83.44      0.87 o
  -1   3   4     1000.52     1118.43      9.25 o
   0   3   4      150.50      156.04      1.39 o
   1   3   4      334.60      344.63      3.08 o
   2   3   4        0.19       -0.34      0.34 o
   3   3   4      125.59      139.78      1.50 o
   4   3   4       66.68       66.67      0.86 o
   5   3   4       38.63       39.51      0.74 o
   6   3   4       78.90       81.37      1.40 o
   7   3   4       68.97       64.21      1.36 o
   8   3   4       24.26       27.29      0.92 o
   9   3   4       30.20       28.79      0.74 o
  10   3   4       52.50       52.12      0.88 o
  11   3   4        2.99        2.90      0.63 o
  12   3   4        4.92        5.04      0.49 o
 -12   4   4       33.10       33.93      0.60 o
 -11   4   4        9.69       10.95      0.46 o
 -10   4   4       30.29       28.46      0.66 o
  -9   4   4       31.75       27.76      0.71 o
  -8   4   4       48.68       41.70      0.90 o
  -7   4   4      188.24      167.80      1.95 o
  -6   4   4       36.10       36.74      1.28 o
  -5   4   4       37.39       41.59      1.11 o
  -4   4   4       42.34       43.68      0.93 o
  -3   4   4       25.24       25.03      0.71 o
  -2   4   4       54.31       60.03      0.83 o
  -1   4   4      210.53      204.70      2.10 o
   0   4   4       22.43       25.09      0.59 o
   1   4   4      120.15      123.71      1.38 o
   2   4   4        0.04        0.53      0.39 o
   3   4   4       58.43       54.88      1.00 o
   4   4   4      151.99      143.31      2.07 o
   5   4   4       33.52       30.73      0.93 o
   6   4   4      103.02       97.79      1.04 o
   7   4   4       21.90       22.23      0.95 o
   8   4   4        4.38        4.26      0.99 o
   9   4   4        3.55        3.38      0.57 o
  10   4   4       13.06       14.23      0.51 o
  11   4   4        0.57        0.14      0.40 o
 -10   5   4       23.52       25.19      0.57 o
  -9   5   4        5.11        5.97      0.49 o
  -8   5   4       54.72       55.87      0.85 o
  -7   5   4      105.20      106.26      1.42 o
  -6   5   4       69.02       63.29      0.99 o
  -5   5   4       13.03       15.01      0.85 o
  -4   5   4        8.58        8.93      1.03 o
  -3   5   4       12.42       10.60      0.47 o
  -2   5   4       28.41       30.19      0.61 o
  -1   5   4       14.23       14.65      0.44 o
   0   5   4       42.53       39.32      0.65 o
   1   5   4      204.60      192.08      1.66 o
   2   5   4      214.26      213.63      1.99 o
   3   5   4      239.56      243.41      2.19 o
   4   5   4       36.20       37.77      0.72 o
   5   5   4        4.05        3.33      0.58 o
   6   5   4       12.05       12.57      0.86 o
   7   5   4        2.66        2.60      0.87 o
   8   5   4        3.86        3.53      0.53 o
   9   5   4        3.98        4.23      0.42 o
  -8   6   4        8.33        8.44      0.65 o
  -7   6   4        4.87        5.17      0.62 o
  -6   6   4       15.91       15.88      0.81 o
  -5   6   4       13.06       12.55      0.88 o
  -4   6   4       26.27       28.12      0.83 o
  -3   6   4       57.85       58.92      0.98 o
  -2   6   4       62.35       63.72      1.03 o
  -1   6   4       35.77       37.57      0.80 o
   0   6   4       31.29       34.34      0.80 o
   1   6   4        8.20        7.82      0.58 o
   2   6   4        0.01        0.58      0.54 o
   3   6   4       33.66       36.49      0.86 o
   4   6   4        8.95        8.53      0.66 o
   5   6   4        2.96        2.28      0.52 o
   6   6   4        0.89        1.08      0.39 o
   7   6   4        4.05        4.66      0.35 o
  -4   7   4        2.59        3.13      0.53 o
  -3   7   4       17.85       17.15      0.55 o
  -2   7   4        5.67        4.94      0.37 o
  -1   7   4        3.11        2.23      0.38 o
   0   7   4       19.38       22.07      0.53 o
   1   7   4        0.42        0.69      0.30 o
   2   7   4        1.99        2.44      0.31 o
   3   7   4        6.52        7.34      0.38 o
 -14   1   5        2.55        2.39      0.34 o
 -14   1   5        6.17        5.55      0.37 o
 -13   1   5        3.65        2.82      0.49 o
 -13   1   5        1.51        0.89      0.36 o
 -12   1   5        8.17        8.03      0.39 o
 -12   1   5        3.38        4.04      0.40 o
 -11   1   5       23.83       21.96      0.62 o
 -11   1   5       57.64       54.41      0.84 o
 -10   1   5       58.49       58.95      0.76 o
 -10   1   5      141.50      141.43      1.16 o
  -9   1   5        3.86        4.11      0.52 o
  -9   1   5        9.33        9.92      0.59 o
  -8   1   5      237.57      214.69      2.38 o
  -8   1   5       98.21       88.08      1.24 o
  -7   1   5      244.08      254.61      2.48 o
  -7   1   5      100.90      104.87      1.28 o
  -6   1   5        0.19        0.44      0.20 o
  -6   1   5        0.46        1.15      0.24 o
  -5   1   5      122.35      110.61      1.03 o
  -5   1   5       50.58       43.13      0.50 o
  -4   1   5       51.82       57.92      0.54 o
  -4   1   5      125.36      142.28      1.20 o
  -3   1   5      345.18      351.85      2.83 o
  -3   1   5      142.69      139.45      1.14 o
  -2   1   5       29.62       28.13      0.41 o
  -2   1   5       12.25       11.50      0.35 o
  -1   1   5       79.34       84.47      1.17 o
  -1   1   5      191.93      214.65      2.76 o
   0   1   5      261.86      271.49      3.46 o
   0   1   5      108.25      108.64      1.48 o
   1   1   5     2007.20     1965.14     17.94 o
   1   1   5      829.74      766.35      6.41 o
   2   1   5      577.98      550.31      4.06 o
   2   1   5     1398.19     1402.30     10.83 o
   3   1   5     1451.12     1407.00     10.64 o
   3   1   5     3510.36     3509.90     26.11 o
   4   1   5       34.97       35.66      0.45 o
   4   1   5       14.45       14.83      0.35 o
   5   1   5       45.97       46.38      0.66 o
   5   1   5      111.21      115.43      1.09 o
   6   1   5       46.89       45.50      0.64 o
   6   1   5      113.43      112.35      1.10 o
   7   1   5        0.09        0.15      0.29 o
   7   1   5        0.04        0.22      0.28 o
   8   1   5       38.15       36.66      1.01 o
   8   1   5       15.77       16.17      0.61 o
   9   1   5       40.00       40.22      0.74 o
   9   1   5       16.54       18.65      0.53 o
  10   1   5        1.02        0.63      0.52 o
  10   1   5        2.46        1.50      0.44 o
  11   1   5       42.45       43.63      1.18 o
  11   1   5      102.68      102.49      1.40 o
  12   1   5        0.83        0.71      0.46 o
  12   1   5        2.01        1.84      0.40 o
  13   1   5        0.67        0.56      0.41 o
  13   1   5        1.62        1.91      0.29 o
 -13   2   5        3.26        2.74      0.29 o
 -13   2   5        1.35        1.23      0.32 o
 -12   2   5       34.50       36.33      0.64 o
 -12   2   5       14.26       14.46      0.48 o
 -11   2   5        6.65        5.67      0.38 o
 -11   2   5        2.75        2.17      0.30 o
 -10   2   5       21.84       22.56      0.59 o
 -10   2   5        9.03        9.10      0.38 o
  -9   2   5       13.21       12.66      0.67 o
  -9   2   5       31.95       27.49      0.88 o
  -8   2   5       55.11       54.68      1.11 o
  -8   2   5       22.78       23.85      0.81 o
  -7   2   5       86.71       81.86      1.12 o
  -7   2   5       35.84       34.62      0.74 o
  -6   2   5       10.08        8.81      0.38 o
  -6   2   5        4.17        3.45      0.32 o
  -5   2   5       64.93       78.17      0.89 o
  -5   2   5       26.84       30.70      0.56 o
  -4   2   5      120.07      126.23      1.16 o
  -4   2   5       49.63       52.79      0.63 o
  -3   2   5       37.32       36.04      0.41 o
  -3   2   5       15.43       14.14      0.28 o
  -2   2   5      518.10      508.44      3.52 o
  -2   2   5      214.17      207.39      1.49 o
  -1   2   5      377.60      381.38      3.07 o
  -1   2   5      156.09      150.33      1.11 o
   0   2   5       12.95       14.13      0.29 o
   0   2   5        5.35        5.30      0.18 o
   1   2   5       58.35       64.48      0.63 o
   1   2   5      141.15      161.17      1.43 o
   2   2   5      461.69      462.54      3.55 o
   2   2   5      190.85      187.91      1.64 o
   3   2   5       52.90       51.11      0.59 o
   3   2   5       21.87       18.99      0.41 o
   4   2   5      792.70      822.45      6.70 o
   4   2   5     1917.59     2088.17     16.74 o
   5   2   5      537.32      548.02      4.93 o
   5   2   5      222.12      222.25      2.07 o
   6   2   5       92.17       89.07      1.01 o
   6   2   5      222.97      220.16      2.16 o
   7   2   5        7.89        7.40      0.42 o
   7   2   5        3.26        3.29      0.40 o
   8   2   5       20.41       20.68      0.71 o
   8   2   5       49.38       49.76      1.25 o
   9   2   5        0.49        0.16      0.42 o
   9   2   5        0.20        0.33      0.44 o
  10   2   5        1.06        1.71      0.45 o
  10   2   5        2.56        2.17      0.43 o
  11   2   5        3.74        2.95      0.40 o
  11   2   5        1.55        1.89      0.44 o
  12   2   5        0.99        0.94      0.42 o
  12   2   5        2.39        2.46      0.32 o
 -13   3   5        0.02        0.12      0.20 o
 -13   3   5        0.01        0.06      0.34 o
 -12   3   5        4.75        4.03      0.32 o
 -12   3   5        1.96        2.08      0.29 o
 -11   3   5        1.21        1.17      0.34 o
 -11   3   5        0.50        0.10      0.33 o
 -10   3   5       15.27       15.15      0.51 o
 -10   3   5        6.31        6.17      0.41 o
  -9   3   5       21.11       21.36      0.59 o
  -9   3   5        8.73        8.04      0.44 o
  -8   3   5       46.07       42.04      0.64 o
  -8   3   5       19.05       17.46      0.43 o
  -7   3   5       17.24       14.95      0.64 o
  -7   3   5        7.13        7.17      0.52 o
  -6   3   5        0.05        0.43      0.34 o
  -6   3   5        0.12        0.09      0.33 o
  -5   3   5        0.00       -0.28      0.30 o
  -5   3   5        0.00        0.04      0.29 o
  -4   3   5      110.96      123.58      1.57 o
  -4   3   5       45.87       50.28      0.79 o
  -3   3   5      138.25      139.23      1.51 o
  -3   3   5      334.44      351.07      3.43 o
  -2   3   5      527.94      557.42      4.69 o
  -2   3   5      218.24      222.90      1.99 o
  -1   3   5       96.13      101.03      1.00 o
  -1   3   5       39.74       39.04      0.55 o
   0   3   5       37.42       37.89      0.54 o
   0   3   5       90.53       87.49      0.90 o
   1   3   5       11.82       13.79      0.36 o
   1   3   5        4.88        5.14      0.27 o
   2   3   5       26.22       27.94      0.51 o
   2   3   5       63.42       71.22      0.86 o
   3   3   5       12.65       13.69      0.38 o
   3   3   5        5.23        6.24      0.31 o
   4   3   5       26.83       33.88      0.61 o
   4   3   5       11.09       13.79      0.42 o
   5   3   5      124.10      118.43      1.45 o
   5   3   5       51.30       46.98      0.86 o
   6   3   5        9.26       10.00      0.56 o
   6   3   5       22.40       24.41      0.78 o
   7   3   5      238.99      236.70      1.78 o
   7   3   5       98.79       97.85      1.29 o
   8   3   5       28.09       27.68      0.68 o
   8   3   5       67.94       69.36      1.03 o
   9   3   5        1.48        1.59      0.36 o
   9   3   5        3.58        3.54      0.36 o
  10   3   5        6.63        7.85      0.39 o
  10   3   5       16.05       17.55      0.46 o
  11   3   5        5.51        4.30      0.41 o
  11   3   5        2.28        1.87      0.35 o
  12   3   5        0.59        0.43      0.37 o
  12   3   5        1.42        0.65      0.46 o
 -12   4   5        1.47        0.93      0.23 o
 -12   4   5        0.61        0.77      0.24 o
 -11   4   5        3.02        3.34      0.30 o
 -11   4   5        1.25        1.31      0.27 o
 -10   4   5        0.00       -0.32      0.32 o
 -10   4   5        0.00       -0.32      0.32 o
  -9   4   5       11.68       10.08      0.44 o
  -9   4   5        4.83        4.51      0.38 o
  -8   4   5       18.09       15.14      0.48 o
  -8   4   5        7.48        6.27      0.45 o
  -7   4   5        1.78        1.63      0.40 o
  -7   4   5        4.30        4.87      0.38 o
  -6   4   5       10.16        9.25      0.54 o
  -6   4   5       24.57       23.73      0.89 o
  -5   4   5        4.34        4.04      0.64 o
  -5   4   5       10.49        9.03      0.71 o
  -4   4   5       11.24       13.20      0.76 o
  -4   4   5        4.64        6.28      0.85 o
  -3   4   5        8.99        7.46      0.44 o
  -3   4   5        3.72        3.17      0.43 o
  -2   4   5        3.44        4.70      0.32 o
  -2   4   5        1.42        2.16      0.31 o
  -1   4   5       17.61       18.09      0.51 o
  -1   4   5       42.59       42.84      0.69 o
   0   4   5        9.54        8.05      0.37 o
   0   4   5        3.94        3.96      0.33 o
   1   4   5        0.23        0.33      0.29 o
   1   4   5        0.56        0.74      0.29 o
   2   4   5        4.20        4.70      0.45 o
   2   4   5        1.74        1.74      0.39 o
   3   4   5      160.96      154.95      1.98 o
   3   4   5       66.54       63.36      1.15 o
   4   4   5       32.27       31.52      0.80 o
   4   4   5       78.07       81.44      1.26 o
   5   4   5        0.57        0.40      0.30 o
   5   4   5        1.38        1.14      0.27 o
   6   4   5        0.38        0.44      0.36 o
   6   4   5        0.16        0.23      0.38 o
   7   4   5       16.65       17.52      0.56 o
   7   4   5       40.27       42.60      0.79 o
   8   4   5      100.67       90.15      1.15 o
   8   4   5       41.61       37.75      0.91 o
   9   4   5        3.04        2.74      0.32 o
   9   4   5        1.26        0.56      0.31 o
  10   4   5        0.51        0.42      0.26 o
  10   4   5        1.24        0.78      0.26 o
  11   4   5        0.05        0.16      0.41 o
  11   4   5        0.12        0.30      0.55 o
 -10   5   5        2.06        2.68      0.25 o
 -10   5   5        4.98        5.69      0.29 o
  -9   5   5        0.24        0.39      0.31 o
  -9   5   5        0.10        0.40      0.30 o
  -8   5   5        0.91        0.82      0.31 o
  -8   5   5        0.38        0.56      0.33 o
  -7   5   5       45.32       41.64      0.94 o
  -7   5   5       18.73       17.87      0.62 o
  -6   5   5        0.28        0.21      0.44 o
  -6   5   5        0.68        0.70      0.65 o
  -5   5   5        0.83        0.13      0.59 o
  -5   5   5        2.01        2.04      0.66 o
  -4   5   5        1.26        1.05      0.53 o
  -4   5   5        0.52        0.04      0.58 o
  -3   5   5        0.50        0.64      0.36 o
  -3   5   5        0.21        0.19      0.36 o
  -2   5   5       20.14       20.09      0.48 o
  -2   5   5       48.73       47.21      0.73 o
  -1   5   5      176.73      172.72      1.52 o
  -1   5   5       73.06       70.19      0.84 o
   0   5   5       12.22       12.66      0.38 o
   0   5   5       29.55       30.45      0.55 o
   1   5   5       18.49       16.97      0.44 o
   1   5   5        7.64        6.83      0.34 o
   2   5   5      115.00      120.72      1.21 o
   2   5   5      278.18      283.28      2.23 o
   3   5   5       12.71       12.53      0.41 o
   3   5   5       30.75       28.33      0.60 o
   4   5   5        0.54        0.89      0.30 o
   4   5   5        0.22       -0.27      0.31 o
   5   5   5        1.48        0.74      0.31 o
   5   5   5        0.61        0.47      0.30 o
   6   5   5        7.12        7.37      0.38 o
   6   5   5       17.22       15.82      0.45 o
   7   5   5        0.11        0.00      0.32 o
   7   5   5        0.05       -0.15      0.37 o
   8   5   5        6.31        5.24      0.35 o
   8   5   5       15.26       12.46      0.39 o
   9   5   5        4.59        4.00      0.26 o
   9   5   5        1.90        1.50      0.25 o
  -8   6   5        2.06        1.97      0.56 o
  -7   6   5        0.08       -0.17      0.45 o
  -7   6   5        0.03       -0.07      0.59 o
  -6   6   5        0.86        0.72      0.47 o
  -6   6   5        2.07        2.95      0.56 o
  -5   6   5       12.96       10.90      0.60 o
  -5   6   5        5.36        5.49      0.57 o
  -4   6   5        0.67        0.50      0.54 o
  -4   6   5        1.62        0.86      0.44 o
  -3   6   5        1.58        0.92      0.46 o
  -3   6   5        3.82        4.28      0.43 o
  -2   6   5        1.01        0.43      0.36 o
  -2   6   5        2.45        3.13      0.38 o
  -1   6   5        2.16        2.64      0.36 o
  -1   6   5        5.23        4.79      0.40 o
   0   6   5       65.63       71.16      1.01 o
   0   6   5      158.77      172.53      1.94 o
   1   6   5        7.75        9.43      0.46 o
   1   6   5       18.75       20.05      0.55 o
   2   6   5       22.54       23.74      0.63 o
   2   6   5       54.52       56.98      0.99 o
   3   6   5        0.05        0.33      0.31 o
   3   6   5        0.02        0.10      0.32 o
   4   6   5        6.21        6.90      0.34 o
   4   6   5       15.02       13.99      0.41 o
   5   6   5        0.89        1.13      0.26 o
   5   6   5        0.37        0.63      0.29 o
   6   6   5        0.55        0.90      0.25 o
   6   6   5        1.33        1.12      0.24 o
   7   6   5        0.71        0.53      0.23 o
   7   6   5        0.29        0.29      0.21 o
  -4   7   5        2.05        2.01      0.38 o
  -3   7   5        8.42        8.82      0.59 o
  -3   7   5       20.38       19.93      0.64 o
  -2   7   5        8.30        7.36      0.30 o
  -2   7   5        3.43        2.80      0.34 o
  -1   7   5        0.02        0.39      0.30 o
  -1   7   5        0.01       -0.28      0.28 o
   0   7   5       18.43       20.63      0.57 o
   0   7   5        7.62        9.17      0.34 o
   1   7   5        2.31        3.29      0.29 o
   1   7   5        5.59        6.64      0.31 o
   2   7   5        0.48        0.07      0.24 o
   2   7   5        1.15        0.81      0.25 o
   3   7   5        0.20        0.66      0.27 o
   3   7   5        0.49        0.81      0.24 o
 -14   0   6      109.04      122.95      2.30 o
 -13   0   6        3.33        2.94      1.13 o
 -12   0   6       12.53       13.75      1.66 o
 -11   0   6      168.94      181.43      3.42 o
 -10   0   6      160.05      140.61      2.22 o
  -9   0   6       74.24       77.16      1.95 o
  -8   0   6       54.39       60.63      1.33 o
  -7   0   6      236.86      290.33      4.29 o
  -6   0   6     1223.77     1328.56     18.30 o
  -5   0   6     1931.60     2081.35     24.11 o
  -4   0   6      476.13      467.43      5.10 o
  -3   0   6     2913.12     2805.58     32.35 o
  -2   0   6     1833.51     1682.28     24.11 o
  -1   0   6     1346.80     1404.65     30.31 o
   0   0   6     4285.11     4231.26     74.68 o
   1   0   6    12887.82    12642.95    183.07 o
   2   0   6     3357.64     3373.09     37.16 o
   3   0   6      502.85      499.04      5.52 o
   4   0   6      210.76      235.55      3.04 o
   5   0   6      510.06      600.02      8.23 o
   6   0   6      224.30      215.72      3.23 o
   7   0   6      446.83      475.11      6.70 o
   8   0   6      109.31      120.81      2.72 o
   9   0   6       32.82       27.61      1.04 o
  10   0   6       16.38       14.51      1.40 o
  11   0   6       34.27       33.03      1.62 o
  12   0   6        3.89        3.14      1.12 o
  13   0   6       10.43       10.18      0.79 o
 -14   1   6        2.96        2.88      0.51 o
 -13   1   6       18.96       21.40      0.76 o
 -12   1   6       11.50       13.01      0.70 o
 -11   1   6      121.88      119.01      1.58 o
 -10   1   6       43.86       41.24      0.72 o
  -9   1   6      337.87      323.14      4.90 o
  -8   1   6       27.40       26.01      0.72 o
  -7   1   6      174.74      187.01      2.20 o
  -6   1   6        6.34        3.83      0.35 o
  -5   1   6      776.13      864.40      7.05 o
  -4   1   6      168.23      173.74      1.36 o
  -3   1   6       71.06       81.77      0.76 o
  -2   1   6      255.92      220.33      1.88 o
  -1   1   6      243.48      215.04      1.91 o
   0   1   6     5634.28     5616.87     47.61 o
   1   1   6     5049.89     4808.02     36.20 o
   2   1   6      321.36      303.95      2.29 o
   3   1   6      135.17      120.37      1.02 o
   4   1   6      583.42      570.83      4.75 o
   5   1   6      745.52      753.93      6.80 o
   6   1   6       17.89       20.87      0.56 o
   7   1   6      219.10      201.85      2.40 o
   8   1   6       27.34       26.91      0.93 o
   9   1   6       15.91       13.77      0.68 o
  10   1   6        1.14        0.32      1.01 o
  11   1   6        0.28       -0.38      0.93 o
  12   1   6       11.14       10.93      0.80 o
  13   1   6        1.22        0.17      0.67 o
 -13   2   6        1.04        0.33      0.45 o
 -12   2   6        1.93        1.92      0.52 o
 -11   2   6       18.51       20.19      0.61 o
 -10   2   6       90.72       92.79      1.14 o
  -9   2   6      116.47      112.45      1.90 o
  -8   2   6      193.91      190.07      2.75 o
  -7   2   6       17.45       15.19      0.62 o
  -6   2   6       44.81       47.21      0.79 o
  -5   2   6       46.76       49.54      0.83 o
  -4   2   6      167.70      193.07      1.77 o
  -3   2   6       39.36       36.50      0.44 o
  -2   2   6      233.46      229.16      1.69 o
  -1   2   6      478.28      471.82      3.51 o
   0   2   6        2.99        2.51      0.27 o
   1   2   6      321.14      358.41      3.05 o
   2   2   6       98.75      104.74      1.05 o
   3   2   6      469.38      515.55      4.33 o
   4   2   6      841.31      852.15      7.07 o
   5   2   6      492.39      524.53      4.61 o
   6   2   6       81.51       89.74      1.11 o
   7   2   6       44.34       41.22      0.83 o
   8   2   6       23.65       23.66      0.66 o
   9   2   6      155.52      150.83      2.32 o
  10   2   6       94.89       90.83      1.93 o
  11   2   6        8.68        8.08      0.96 o
  12   2   6        5.43        8.35      0.68 o
 -13   3   6        2.43        0.62      0.38 o
 -12   3   6        1.03        1.27      0.44 o
 -11   3   6       14.07       16.47      0.64 o
 -10   3   6       36.96       40.51      0.84 o
  -9   3   6       85.34       84.73      1.16 o
  -8   3   6       85.89       82.12      0.91 o
  -7   3   6       12.52       12.52      0.73 o
  -6   3   6       28.24       25.91      0.81 o
  -5   3   6       30.11       28.87      0.63 o
  -4   3   6      244.77      269.96      3.13 o
  -3   3   6      138.75      147.46      1.89 o
  -2   3   6      124.11      136.37      1.41 o
  -1   3   6      786.58      855.57      7.11 o
   0   3   6      329.24      351.72      3.19 o
   1   3   6       88.85       95.32      1.03 o
   2   3   6      184.09      204.77      2.02 o
   3   3   6       26.92       27.76      0.59 o
   4   3   6       30.90       32.57      0.63 o
   5   3   6      125.23      128.71      1.89 o
   6   3   6       80.76       75.31      1.37 o
   7   3   6       55.92       53.89      0.75 o
   8   3   6       35.97       35.63      0.97 o
   9   3   6       11.12       10.38      0.70 o
  10   3   6       73.08       74.91      1.17 o
  11   3   6       22.37       21.54      0.75 o
 -12   4   6        0.65        0.47      0.40 o
 -11   4   6       31.07       30.09      0.58 o
 -10   4   6        4.90        3.97      0.53 o
  -9   4   6       16.81       15.80      0.65 o
  -8   4   6       30.28       31.07      0.82 o
  -7   4   6        8.06        8.57      0.78 o
  -6   4   6        4.52        2.54      0.68 o
  -5   4   6       40.29       38.86      1.22 o
  -4   4   6        3.06        1.70      0.94 o
  -3   4   6       13.55       12.35      0.80 o
  -2   4   6       46.63       47.06      0.82 o
  -1   4   6       67.68       63.42      0.93 o
   0   4   6      112.50      116.96      1.39 o
   1   4   6      105.66       98.50      1.30 o
   2   4   6       66.21       58.33      0.93 o
   3   4   6        1.25        2.52      0.54 o
   4   4   6     1031.63     1013.95     10.87 o
   5   4   6      160.19      152.52      1.21 o
   6   4   6      126.80      125.26      1.45 o
   7   4   6       62.71       73.18      1.32 o
   8   4   6       17.75       18.58      1.02 o
   9   4   6       45.82       47.49      0.76 o
  10   4   6        9.54        8.36      0.45 o
 -10   5   6        7.51        6.67      0.42 o
  -9   5   6       63.56       64.14      1.00 o
  -8   5   6        0.84        1.18      0.64 o
  -7   5   6      174.03      171.35      2.47 o
  -6   5   6       26.79       21.48      0.92 o
  -5   5   6       15.80       15.66      1.07 o
  -4   5   6        1.36        3.61      0.98 o
  -3   5   6       34.06       29.51      1.01 o
  -2   5   6       28.57       25.54      0.61 o
  -1   5   6       39.96       39.19      0.64 o
   0   5   6        0.35       -0.01      0.43 o
   1   5   6      208.81      199.27      1.79 o
   2   5   6      115.33      114.16      1.27 o
   3   5   6        4.60        4.71      0.50 o
   4   5   6       36.24       35.01      0.72 o
   5   5   6       15.45       17.97      0.62 o
   6   5   6        2.77        4.08      0.65 o
   7   5   6       23.11       26.80      0.98 o
   8   5   6        1.08        1.39      0.48 o
   9   5   6        8.77        8.60      0.39 o
  -7   6   6        0.48        0.56      0.86 o
  -6   6   6        5.32        3.78      1.12 o
  -5   6   6       16.54       19.22      0.92 o
  -4   6   6        1.48        2.46      0.83 o
  -3   6   6       53.20       51.06      1.11 o
  -2   6   6       51.32       48.38      0.97 o
  -1   6   6       21.06       23.19      0.69 o
   0   6   6       21.46       21.51      0.66 o
   1   6   6       75.80       86.57      1.22 o
   2   6   6       15.01       15.65      0.59 o
   3   6   6        1.95        1.94      0.42 o
   4   6   6       14.60       15.52      0.62 o
   5   6   6        8.17        9.03      0.51 o
   6   6   6        2.12        1.96      0.34 o
   7   6   6        5.98        7.49      0.37 o
  -4   7   6        2.98        3.26      0.78 o
  -3   7   6        0.00       -0.57      0.60 o
  -2   7   6       11.69       12.18      0.51 o
  -1   7   6        8.00        8.68      0.44 o
   0   7   6        9.26       11.02      0.46 o
   1   7   6       18.03       19.68      0.46 o
   2   7   6        3.24        3.26      0.32 o
 -14   1   7       36.93       38.11      0.72 o
 -14   1   7       15.26       16.40      0.52 o
 -13   1   7        8.74        8.72      0.40 o
 -13   1   7       21.15       18.89      0.59 o
 -12   1   7       35.73       39.18      0.79 o
 -12   1   7       86.44       90.47      1.05 o
 -11   1   7       14.69       14.91      0.44 o
 -11   1   7        6.07        6.95      0.40 o
 -10   1   7        0.51        0.82      0.26 o
 -10   1   7        0.21        0.19      0.30 o
  -9   1   7        3.25        4.62      0.54 o
  -9   1   7        7.85        8.83      0.57 o
  -8   1   7        5.08        6.63      0.43 o
  -8   1   7        2.10        2.41      0.46 o
  -7   1   7        3.26        3.43      0.29 o
  -7   1   7        7.88        7.22      0.33 o
  -6   1   7      285.37      292.30      2.71 o
  -6   1   7      690.33      724.82      6.17 o
  -5   1   7       67.97       66.29      0.74 o
  -5   1   7      164.42      159.88      1.44 o
  -4   1   7      151.53      163.78      1.37 o
  -4   1   7       62.64       65.58      0.62 o
  -3   1   7      352.40      348.16      2.85 o
  -3   1   7      852.48      859.59      6.27 o
  -2   1   7     1367.32     1351.88     11.14 o
  -2   1   7      565.22      531.44      4.53 o
  -1   1   7      128.35      129.22      1.23 o
  -1   1   7       53.06       52.46      0.62 o
   0   1   7      105.77      100.00      0.86 o
   0   1   7       43.72       40.54      0.47 o
   1   1   7        6.68        8.44      0.20 o
   1   1   7       16.15       19.14      0.33 o
   2   1   7      961.59      949.64      6.93 o
   2   1   7      397.50      369.81      2.74 o
   3   1   7       68.24       59.30      0.58 o
   3   1   7      165.07      150.90      1.26 o
   4   1   7        9.32       11.96      0.32 o
   4   1   7        3.85        4.81      0.24 o
   5   1   7       59.70       52.14      0.73 o
   5   1   7      144.43      130.82      1.30 o
   6   1   7       64.07       61.13      0.91 o
   6   1   7       26.48       25.33      0.58 o
   7   1   7        0.45        0.26      0.43 o
   7   1   7        1.09        1.19      0.38 o
   8   1   7        7.37        6.66      0.55 o
   8   1   7       17.82       16.35      0.71 o
   9   1   7        0.02       -0.19      0.53 o
   9   1   7        0.06        0.01      0.43 o
  10   1   7       13.51       13.68      0.69 o
  10   1   7       32.69       33.14      0.87 o
  11   1   7        2.28        1.92      0.43 o
  11   1   7        0.94        0.81      0.49 o
  12   1   7        0.05       -0.37      0.40 o
  12   1   7        0.11       -0.16      0.35 o
 -13   2   7        0.01        0.16      0.24 o
 -13   2   7        0.00        0.04      0.26 o
 -12   2   7        1.83        1.71      0.28 o
 -12   2   7        4.42        4.21      0.34 o
 -11   2   7        0.32        0.95      0.30 o
 -11   2   7        0.76        0.42      0.33 o
 -10   2   7       24.88       22.76      0.56 o
 -10   2   7       10.28       10.08      0.41 o
  -9   2   7      368.71      356.36      2.84 o
  -9   2   7      891.93      862.63      6.63 o
  -8   2   7       81.15       76.02      1.38 o
  -8   2   7      196.30      183.32      2.54 o
  -7   2   7        0.49        1.06      0.36 o
  -7   2   7        1.19        2.19      0.34 o
  -6   2   7       43.96       45.48      0.67 o
  -6   2   7       18.17       18.69      0.57 o
  -5   2   7        0.16       -0.02      0.23 o
  -5   2   7        0.39        0.21      0.24 o
  -4   2   7      454.35      453.24      4.12 o
  -4   2   7      187.82      176.14      1.65 o
  -3   2   7        3.22        3.89      0.22 o
  -3   2   7        7.78        8.76      0.24 o
  -2   2   7      199.51      198.13      1.61 o
  -2   2   7      482.64      502.95      3.86 o
  -1   2   7       49.26       50.62      0.53 o
  -1   2   7      119.17      123.04      1.09 o
   0   2   7      515.20      523.21      4.45 o
   0   2   7      212.97      204.50      1.60 o
   1   2   7      186.24      189.41      1.62 o
   1   2   7       76.99       77.72      0.74 o
   2   2   7      206.35      206.18      1.82 o
   2   2   7      499.16      534.64      4.47 o
   3   2   7      326.23      318.79      2.86 o
   3   2   7      789.17      805.52      6.68 o
   4   2   7       34.76       34.54      0.55 o
   4   2   7       84.08       87.07      0.94 o
   5   2   7       41.24       47.28      0.73 o
   5   2   7       17.05       17.24      0.50 o
   6   2   7      236.17      245.64      3.14 o
   6   2   7       97.63       98.64      1.27 o
   7   2   7       14.89       16.66      0.56 o
   7   2   7       36.01       39.01      0.84 o
   8   2   7        0.75        1.21      0.36 o
   8   2   7        1.81        2.87      0.41 o
   9   2   7        9.81       10.54      0.60 o
   9   2   7        4.06        4.74      0.58 o
  10   2   7        3.47        5.40      0.53 o
  10   2   7        1.43        2.00      0.52 o
  11   2   7        4.78        5.59      0.53 o
  11   2   7       11.56       10.86      0.53 o
  12   2   7        1.03        1.01      0.37 o
  12   2   7        2.48        2.65      0.32 o
 -13   3   7        0.02        0.14      0.22 o
 -13   3   7        0.01       -0.15      0.25 o
 -12   3   7        3.21        3.55      0.31 o
 -12   3   7        1.33        1.40      0.29 o
 -11   3   7        0.35        0.95      0.33 o
 -11   3   7        0.85        1.28      0.35 o
 -10   3   7        4.84        4.42      0.38 o
 -10   3   7       11.71       12.31      0.48 o
  -9   3   7      126.84      119.53      1.42 o
  -9   3   7       52.43       51.45      0.88 o
  -8   3   7        7.81        6.86      0.34 o
  -8   3   7       18.88       16.60      0.43 o
  -7   3   7       25.10       20.67      0.84 o
  -7   3   7       10.38        8.97      0.63 o
  -6   3   7      141.76      137.25      2.01 o
  -6   3   7       58.60       55.44      1.22 o
  -5   3   7        3.27        5.70      0.36 o
  -5   3   7        7.91       11.55      0.49 o
  -4   3   7       14.94       15.19      0.52 o
  -4   3   7       36.13       35.99      0.73 o
  -3   3   7      668.09      702.81      9.07 o
  -3   3   7      276.18      285.72      3.18 o
  -2   3   7       68.26       72.86      0.88 o
  -2   3   7      165.12      184.21      1.76 o
  -1   3   7       30.17       32.88      0.51 o
  -1   3   7       12.47       12.78      0.35 o
   0   3   7        2.68        3.75      0.25 o
   0   3   7        1.11        1.84      0.24 o
   1   3   7       20.98       20.34      0.49 o
   1   3   7       50.75       49.10      0.69 o
   2   3   7        0.35       -0.18      0.25 o
   2   3   7        0.85        0.31      0.25 o
   3   3   7       18.87       19.79      0.49 o
   3   3   7        7.80        8.30      0.36 o
   4   3   7       25.45       24.21      0.59 o
   4   3   7       10.52        9.76      0.38 o
   5   3   7       39.38       38.92      0.84 o
   5   3   7       16.28       15.88      0.64 o
   6   3   7      489.73      481.66      5.76 o
   6   3   7      202.45      185.47      2.81 o
   7   3   7      352.72      343.41      2.46 o
   7   3   7      145.81      139.88      1.17 o
   8   3   7        0.21        0.39      0.33 o
   8   3   7        0.09        0.26      0.32 o
   9   3   7        4.56        3.03      0.35 o
   9   3   7        1.88        1.49      0.35 o
  10   3   7        5.79        4.83      0.47 o
  10   3   7        2.39        2.79      0.36 o
  11   3   7        3.22        3.51      0.40 o
  11   3   7        7.79        7.03      0.56 o
 -12   4   7        0.01       -0.20      0.23 o
 -12   4   7        0.00       -0.26      0.26 o
 -11   4   7       14.49       14.91      0.40 o
 -11   4   7        5.99        6.35      0.34 o
 -10   4   7        1.26        1.40      0.31 o
 -10   4   7        3.04        3.73      0.35 o
  -9   4   7        0.12        0.03      0.33 o
  -9   4   7        0.29        0.16      0.33 o
  -8   4   7        8.23        6.37      0.49 o
  -8   4   7       19.91       17.54      0.56 o
  -7   4   7       14.70       14.17      0.52 o
  -7   4   7        6.08        6.61      0.59 o
  -6   4   7       36.89       40.07      1.23 o
  -6   4   7       15.25       16.84      0.56 o
  -5   4   7        7.51        7.69      0.92 o
  -5   4   7       18.16       19.94      1.19 o
  -4   4   7       22.89       24.97      1.28 o
  -4   4   7        9.46       10.48      0.98 o
  -3   4   7        6.55        7.95      0.85 o
  -3   4   7        2.71        3.29      0.81 o
  -2   4   7        0.05        0.39      0.33 o
  -2   4   7        0.02       -0.15      0.35 o
  -1   4   7       39.86       38.27      0.77 o
  -1   4   7       16.48       15.35      0.53 o
   0   4   7       13.03       15.15      0.54 o
   0   4   7       31.53       33.33      0.74 o
   1   4   7       11.48       14.66      0.53 o
   1   4   7        4.74        6.06      0.45 o
   2   4   7       27.19       27.05      0.68 o
   2   4   7       65.77       65.81      1.08 o
   3   4   7      159.67      154.77      2.00 o
   3   4   7      386.25      376.46      4.27 o
   4   4   7       89.70       92.69      1.40 o
   4   4   7       37.08       36.87      0.87 o
   5   4   7       22.38       23.26      0.42 o
   5   4   7       54.15       53.94      0.65 o
   6   4   7        0.05        0.28      0.35 o
   6   4   7        0.12        0.30      0.35 o
   7   4   7        0.48        0.54      0.39 o
   7   4   7        1.15        1.21      0.34 o
   8   4   7        8.18        7.56      0.46 o
   8   4   7       19.78       18.48      0.49 o
   9   4   7        8.17        7.72      0.35 o
   9   4   7       19.76       18.29      0.47 o
  10   4   7        5.42        4.59      0.26 o
  10   4   7        2.24        2.03      0.27 o
 -10   5   7        0.18        0.15      0.26 o
 -10   5   7        0.44        0.11      0.26 o
  -9   5   7        0.50        0.03      0.32 o
  -9   5   7        0.21        0.32      0.35 o
  -8   5   7        6.40        6.32      0.47 o
  -8   5   7       15.48       14.90      0.62 o
  -7   5   7        9.04        8.74      0.58 o
  -7   5   7       21.86       18.87      0.91 o
  -6   5   7        0.79        0.25      0.47 o
  -6   5   7        1.92        1.96      0.68 o
  -5   5   7        0.39        0.40      0.69 o
  -5   5   7        0.95        0.90      0.66 o
  -4   5   7        0.88        0.70      0.65 o
  -4   5   7        0.36        1.35      0.68 o
  -3   5   7        2.14        2.50      0.51 o
  -3   5   7        5.18        5.14      0.63 o
  -2   5   7        1.25        1.20      0.34 o
  -2   5   7        3.03        2.80      0.40 o
  -1   5   7        0.11        0.23      0.28 o
  -1   5   7        0.04        0.18      0.27 o
   0   5   7        2.44        2.06      0.31 o
   0   5   7        5.89        4.47      0.33 o
   1   5   7      145.41      144.42      1.51 o
   1   5   7      351.76      347.15      3.20 o
   2   5   7      101.57      103.83      1.09 o
   2   5   7       41.99       43.95      0.76 o
   3   5   7        5.70        5.62      0.33 o
   3   5   7        2.36        2.50      0.33 o
   4   5   7        0.39        0.48      0.31 o
   4   5   7        0.95        0.97      0.29 o
   5   5   7        1.05        1.26      0.31 o
   5   5   7        0.43        0.77      0.30 o
   6   5   7        0.00        0.02      0.33 o
   6   5   7        0.00        0.06      0.29 o
   7   5   7       13.78       14.54      0.48 o
   7   5   7        5.70        6.02      0.41 o
   8   5   7        5.63        3.81      0.29 o
   8   5   7        2.33        1.79      0.29 o
   9   5   7        6.03        4.46      0.26 o
   9   5   7        2.49        1.39      0.24 o
  -8   6   7        0.20        0.58      0.53 o
  -7   6   7        2.45        2.01      0.46 o
  -7   6   7        1.01        0.85      0.45 o
  -6   6   7        0.04       -0.05      0.51 o
  -6   6   7        0.01       -0.27      0.74 o
  -5   6   7        4.39        4.41      0.63 o
  -5   6   7        1.82        2.03      0.62 o
  -4   6   7        7.90        9.34      0.74 o
  -4   6   7        3.26        3.29      0.54 o
  -3   6   7       42.06       43.20      1.00 o
  -3   6   7       17.39       18.25      0.65 o
  -2   6   7        2.99        3.15      0.43 o
  -2   6   7        1.24        1.42      0.39 o
  -1   6   7        1.97        2.36      0.37 o
  -1   6   7        4.77        5.44      0.41 o
   0   6   7        1.46        1.97      0.34 o
   0   6   7        3.53        3.21      0.38 o
   1   6   7       13.48       13.98      0.49 o
   1   6   7        5.57        6.29      0.43 o
   2   6   7        4.21        5.21      0.41 o
   2   6   7       10.18       12.20      0.41 o
   3   6   7       43.66       45.86      0.68 o
   3   6   7       18.05       20.28      0.48 o
   4   6   7        1.00        1.15      0.26 o
   4   6   7        2.41        2.18      0.26 o
   5   6   7        4.06        4.28      0.27 o
   5   6   7        9.83       10.19      0.30 o
   6   6   7        0.05        0.11      0.20 o
   6   6   7        0.13       -0.11      0.22 o
  -3   7   7        0.88        0.61      0.38 o
  -3   7   7        2.13        1.27      0.55 o
  -2   7   7        0.56        0.71      0.31 o
  -2   7   7        1.37        1.72      0.48 o
  -1   7   7       13.52       15.03      0.60 o
  -1   7   7       32.70       33.75      0.70 o
   0   7   7        7.34        7.29      0.38 o
   0   7   7        3.03        4.07      0.30 o
   1   7   7        0.01        0.11      0.26 o
   1   7   7        0.00        0.13      0.26 o
   2   7   7        0.00        0.09      0.23 o
   2   7   7        0.01        0.44      0.29 o
 -14   0   8       42.51       41.17      1.18 o
 -13   0   8       86.17       90.95      2.08 o
 -12   0   8       83.22       92.18      2.93 o
 -11   0   8      206.71      191.06      3.45 o
 -10   0   8      132.64      106.33      1.61 o
  -9   0   8        6.52        6.76      0.78 o
  -8   0   8       18.26       14.75      0.84 o
  -7   0   8      178.49      187.60      2.91 o
  -6   0   8       85.73       93.98      1.48 o
  -5   0   8      495.92      551.18      6.45 o
  -4   0   8     4591.74     5022.87     57.44 o
  -3   0   8      773.40      739.58      8.34 o
  -2   0   8      123.95      142.50      1.76 o
  -1   0   8       48.12       43.81      0.83 o
   0   0   8     1358.19     1337.46     14.95 o
   1   0   8     1560.56     1456.78     13.94 o
   2   0   8      108.40      115.07      1.26 o
   3   0   8      204.79      203.72      2.40 o
   4   0   8      369.56      380.40      5.33 o
   5   0   8      202.13      199.64      3.01 o
   6   0   8       31.55       27.65      0.97 o
   7   0   8      120.35      132.18      2.91 o
   8   0   8       67.44       64.91      1.93 o
   9   0   8      218.65      204.19      3.22 o
  10   0   8        1.98        3.76      1.31 o
  11   0   8       39.71       40.08      1.62 o
  12   0   8        7.38        7.96      0.93 o
 -14   1   8        0.06        0.37      0.50 o
 -13   1   8        1.18        1.24      0.56 o
 -12   1   8        3.70        3.95      0.65 o
 -11   1   8      196.59      194.69      1.90 o
 -10   1   8      164.55      165.08      1.38 o
  -9   1   8      233.16      219.83      3.56 o
  -8   1   8      907.29      870.44     12.17 o
  -7   1   8      107.17      126.36      1.75 o
  -6   1   8        5.84        5.21      0.41 o
  -5   1   8       25.08       25.13      0.44 o
  -4   1   8       66.58       71.93      0.77 o
  -3   1   8      288.34      275.47      2.28 o
  -2   1   8      121.45      102.56      0.90 o
  -1   1   8      319.33      316.03      2.91 o
   0   1   8      793.90      813.83      6.10 o
   1   1   8      219.68      228.39      1.69 o
   2   1   8     1122.33     1123.52      8.39 o
   3   1   8      399.22      395.23      3.14 o
   4   1   8      521.08      547.67      4.53 o
   5   1   8      168.98      171.82      1.86 o
   6   1   8       37.98       36.09      0.75 o
   7   1   8        9.45        8.93      0.78 o
   8   1   8       59.97       61.32      1.02 o
   9   1   8       31.72       30.26      1.34 o
  10   1   8       21.76       22.85      1.14 o
  11   1   8        3.45        2.58      0.85 o
  12   1   8       61.41       64.39      1.16 o
 -13   2   8        2.63        1.92      0.49 o
 -12   2   8       32.33       34.03      0.65 o
 -11   2   8        7.30        6.84      0.58 o
 -10   2   8        3.32        4.46      0.61 o
  -9   2   8       98.06       95.29      0.98 o
  -8   2   8       61.81       58.34      1.25 o
  -7   2   8       54.39       49.28      1.00 o
  -6   2   8       46.90       43.80      0.89 o
  -5   2   8       15.58       12.37      0.46 o
  -4   2   8        1.42        0.36      0.35 o
  -3   2   8       81.61       89.27      0.92 o
  -2   2   8      845.87      887.82      7.50 o
  -1   2   8      701.87      759.19      6.44 o
   0   2   8     1032.33     1140.05      8.62 o
   1   2   8      330.78      369.87      3.09 o
   2   2   8      230.55      254.06      2.29 o
   3   2   8     1669.39     1767.01     14.46 o
   4   2   8        6.57        5.73      0.43 o
   5   2   8      135.65      137.78      1.53 o
   6   2   8       65.99       60.91      1.18 o
   7   2   8       73.42       69.78      1.42 o
   8   2   8      162.39      156.73      2.41 o
   9   2   8       10.19       12.94      1.24 o
  10   2   8       48.23       50.18      1.46 o
  11   2   8       10.34       11.29      0.86 o
  12   2   8       17.10       18.35      0.66 o
 -13   3   8        0.23        0.61      0.42 o
 -12   3   8        3.47        4.77      0.46 o
 -11   3   8        4.09        5.01      0.57 o
 -10   3   8       55.40       60.46      0.96 o
  -9   3   8       63.68       68.19      1.03 o
  -8   3   8       48.29       50.54      0.78 o
  -7   3   8      255.30      243.79      3.73 o
  -6   3   8      178.89      159.95      2.58 o
  -5   3   8       46.68       44.61      0.87 o
  -4   3   8       45.06       37.11      0.84 o
  -3   3   8      114.38      117.40      1.39 o
  -2   3   8      760.46      814.46      7.57 o
  -1   3   8       72.45       87.54      1.00 o
   0   3   8       32.07       29.09      0.69 o
   1   3   8      234.15      243.50      2.50 o
   2   3   8       55.41       57.42      0.80 o
   3   3   8       73.78       75.37      1.05 o
   4   3   8        0.10       -0.26      0.57 o
   5   3   8      163.87      160.06      2.27 o
   6   3   8       18.61       18.38      0.99 o
   7   3   8        5.93        3.54      0.69 o
   8   3   8       26.46       25.62      1.02 o
   9   3   8       11.06       11.32      0.82 o
  10   3   8        9.99        9.57      0.72 o
  11   3   8        1.70       -0.45      0.59 o
 -12   4   8        4.40        4.50      0.41 o
 -11   4   8        1.65        0.86      0.45 o
 -10   4   8       24.19       24.68      0.66 o
  -9   4   8       12.35       13.01      0.65 o
  -8   4   8      219.18      208.48      2.56 o
  -7   4   8       25.75       21.49      0.91 o
  -6   4   8      232.26      231.95      3.07 o
  -5   4   8       81.31       69.14      2.12 o
  -4   4   8       22.13       20.48      1.24 o
  -3   4   8        5.36        5.39      1.05 o
  -2   4   8       26.97       28.94      1.09 o
  -1   4   8      341.77      358.57      4.44 o
   0   4   8       92.17       92.06      1.47 o
   1   4   8      149.14      146.71      1.75 o
   2   4   8      292.53      299.13      3.20 o
   3   4   8      561.79      551.93      6.10 o
   4   4   8       36.40       37.25      0.59 o
   5   4   8      207.97      213.29      1.86 o
   6   4   8       20.90       19.39      0.78 o
   7   4   8       20.58       21.63      0.83 o
   8   4   8       22.22       21.17      0.95 o
   9   4   8       26.10       29.59      0.60 o
  10   4   8        7.03        4.20      0.49 o
 -10   5   8        4.44        3.93      0.44 o
  -9   5   8        5.47        5.25      0.55 o
  -8   5   8        6.37        5.79      0.64 o
  -7   5   8        3.93        3.06      0.85 o
  -6   5   8       57.09       50.01      1.59 o
  -5   5   8        6.21        4.75      1.10 o
  -4   5   8        0.94       -0.46      0.81 o
  -3   5   8        2.20        1.64      1.08 o
  -2   5   8       20.39       20.76      0.86 o
  -1   5   8        8.66        6.80      0.71 o
   0   5   8        6.59        5.62      0.71 o
   1   5   8        8.44        8.57      0.65 o
   2   5   8       15.30       16.35      0.65 o
   3   5   8       41.18       43.17      0.77 o
   4   5   8       46.88       49.31      0.78 o
   5   5   8       28.53       29.87      0.66 o
   6   5   8        1.76        3.20      0.66 o
   7   5   8        0.38        0.28      0.70 o
   8   5   8        7.30        6.83      0.43 o
  -7   6   8       10.35       12.79      0.73 o
  -6   6   8        2.13        2.26      1.05 o
  -5   6   8        0.44        0.23      0.81 o
  -4   6   8       16.66       15.04      0.92 o
  -3   6   8        2.54        2.05      0.72 o
  -2   6   8       60.09       60.20      1.03 o
  -1   6   8        7.92        7.25      0.69 o
   0   6   8        2.52        2.25      0.67 o
   1   6   8        8.96       10.03      0.71 o
   2   6   8        4.63        4.61      0.52 o
   3   6   8        8.32        8.68      0.47 o
   4   6   8        8.26        9.32      0.42 o
   5   6   8        1.78        2.78      0.41 o
   6   6   8        2.13        1.68      0.31 o
  -2   7   8        2.84        2.68      0.67 o
  -1   7   8       17.80       19.93      0.74 o
   0   7   8        0.21        0.82      0.44 o
   1   7   8        7.88        8.97      0.49 o
 -14   1   9        0.00       -0.14      0.34 o
 -14   1   9        0.00        0.01      0.32 o
 -13   1   9       25.39       28.39      0.66 o
 -13   1   9       61.42       63.26      0.83 o
 -12   1   9        1.04        1.92      0.35 o
 -12   1   9        2.52        2.41      0.31 o
 -11   1   9       61.02       62.95      0.96 o
 -11   1   9      147.61      149.84      1.43 o
 -10   1   9        3.90        4.02      0.34 o
 -10   1   9        9.45       11.30      0.37 o
  -9   1   9        0.00        0.32      0.49 o
  -9   1   9        0.01        0.06      0.43 o
  -8   1   9       10.09       11.40      0.54 o
  -8   1   9       24.41       28.90      0.78 o
  -7   1   9       11.62       14.79      0.49 o
  -7   1   9       28.12       36.18      0.66 o
  -6   1   9       96.40      109.76      1.22 o
  -6   1   9       39.85       43.92      0.73 o
  -5   1   9        0.06       -0.04      0.23 o
  -5   1   9        0.03        0.09      0.22 o
  -4   1   9      294.89      284.83      2.50 o
  -4   1   9      713.35      718.95      5.90 o
  -3   1   9      498.43      526.29      4.07 o
  -3   1   9      206.04      204.69      1.76 o
  -2   1   9      173.24      176.34      1.45 o
  -2   1   9      419.07      448.57      3.58 o
  -1   1   9       23.20       19.89      0.32 o
  -1   1   9        9.59        7.68      0.23 o
   0   1   9       54.53       57.71      0.60 o
   0   1   9      131.92      143.13      1.20 o
   1   1   9        0.31        0.31      0.16 o
   1   1   9        0.74        0.55      0.17 o
   2   1   9      546.20      546.65      4.28 o
   2   1   9     1321.30     1379.61     10.83 o
   3   1   9        6.86        6.46      0.28 o
   3   1   9        2.84        2.78      0.21 o
   4   1   9       91.40       89.81      0.99 o
   4   1   9      221.11      226.43      2.38 o
   5   1   9      251.13      264.80      2.86 o
   5   1   9      103.81      106.55      1.27 o
   6   1   9       76.48       72.06      1.38 o
   6   1   9      185.02      184.71      2.41 o
   7   1   9       14.61       13.80      0.68 o
   7   1   9        6.04        5.91      0.55 o
   8   1   9       39.86       38.87      0.78 o
   8   1   9       16.48       17.14      0.52 o
   9   1   9        2.39        2.51      0.48 o
   9   1   9        0.99        0.74      0.62 o
  10   1   9        1.45        2.02      0.54 o
  10   1   9        3.51        3.38      0.54 o
  11   1   9        5.79        5.41      0.50 o
  11   1   9       14.00       12.94      0.55 o
  12   1   9        0.66        0.79      0.35 o
  12   1   9        1.61        1.56      0.36 o
 -13   2   9        5.96        5.44      0.27 o
 -13   2   9        2.46        2.54      0.31 o
 -12   2   9        0.17        0.26      0.30 o
 -12   2   9        0.41        0.84      0.30 o
 -11   2   9        0.09        0.32      0.32 o
 -11   2   9        0.21        0.25      0.32 o
 -10   2   9       18.27       19.04      0.49 o
 -10   2   9       44.19       44.12      0.79 o
  -9   2   9        0.21        0.04      0.29 o
  -9   2   9        0.09        0.38      0.27 o
  -8   2   9      129.32      119.92      2.11 o
  -8   2   9      312.85      292.96      4.78 o
  -7   2   9       48.78       49.48      1.16 o
  -7   2   9      118.01      116.61      1.64 o
  -6   2   9       51.55       48.51      0.73 o
  -6   2   9       21.31       21.34      0.65 o
  -5   2   9       17.07       18.53      0.52 o
  -5   2   9       41.29       45.14      0.66 o
  -4   2   9       29.61       25.44      0.51 o
  -4   2   9       12.24       10.34      0.33 o
  -3   2   9       30.09       32.53      0.51 o
  -3   2   9       12.44       12.98      0.35 o
  -2   2   9       28.75       25.04      0.46 o
  -2   2   9       11.89       10.02      0.33 o
  -1   2   9      580.37      601.28      5.34 o
  -1   2   9     1403.95     1536.75     12.08 o
   0   2   9        0.60        0.64      0.19 o
   0   2   9        1.46        0.94      0.19 o
   1   2   9       52.65       51.35      0.62 o
   1   2   9      127.36      137.65      1.25 o
   2   2   9       89.94       82.15      0.83 o
   2   2   9       37.18       34.28      0.52 o
   3   2   9      259.35      259.16      2.30 o
   3   2   9      107.21      103.39      1.11 o
   4   2   9       37.13       38.15      0.69 o
   4   2   9       89.83       98.78      1.09 o
   5   2   9       44.01       42.60      0.88 o
   5   2   9      106.47      109.90      1.52 o
   6   2   9        4.46        4.92      0.57 o
   6   2   9        1.84        1.56      0.49 o
   7   2   9       36.01       34.67      0.72 o
   7   2   9       87.10       87.49      1.10 o
   8   2   9       53.19       49.53      1.30 o
   8   2   9      128.67      125.91      1.87 o
   9   2   9       21.22       20.30      0.75 o
   9   2   9        8.77        9.26      0.63 o
  10   2   9        1.96        2.40      0.57 o
  10   2   9        4.75        5.00      0.57 o
  11   2   9        0.00       -0.16      0.45 o
  11   2   9        0.00        0.25      0.39 o
  12   2   9        1.05        1.67      0.39 o
 -13   3   9        0.66        0.60      0.21 o
 -13   3   9        0.27        0.67      0.33 o
 -12   3   9        0.31        0.40      0.25 o
 -12   3   9        0.13       -0.27      0.27 o
 -11   3   9        8.42        8.77      0.40 o
 -11   3   9        3.48        3.58      0.35 o
 -10   3   9        1.80        1.74      0.35 o
 -10   3   9        4.35        3.48      0.38 o
  -9   3   9        5.29        4.17      0.42 o
  -9   3   9       12.80       10.98      0.46 o
  -8   3   9       96.88       89.98      1.03 o
  -8   3   9       40.05       39.35      0.71 o
  -7   3   9      210.31      188.96      2.92 o
  -7   3   9       86.94       83.56      1.89 o
  -6   3   9        8.86        6.97      0.55 o
  -6   3   9        3.66        2.74      0.50 o
  -5   3   9       79.38       69.33      1.18 o
  -5   3   9       32.81       29.18      0.70 o
  -4   3   9       82.36       75.19      1.08 o
  -4   3   9       34.05       30.71      0.80 o
  -3   3   9        8.46        7.76      0.37 o
  -3   3   9        3.50        3.34      0.35 o
  -2   3   9        1.54        1.14      0.30 o
  -2   3   9        3.71        2.73      0.26 o
  -1   3   9       11.18        9.17      0.32 o
  -1   3   9       27.04       22.19      0.48 o
   0   3   9        9.87       10.46      0.36 o
   0   3   9       23.88       26.67      0.53 o
   1   3   9        4.32        3.31      0.28 o
   1   3   9        1.78        1.75      0.29 o
   2   3   9        0.36        0.25      0.27 o
   2   3   9        0.15       -0.06      0.27 o
   3   3   9        7.42        7.76      0.41 o
   3   3   9       17.95       19.01      0.51 o
   4   3   9       25.43       25.82      0.73 o
   4   3   9       10.51       10.86      0.52 o
   5   3   9       88.49       83.19      1.42 o
   5   3   9      214.07      210.68      2.76 o
   6   3   9       12.71       11.81      0.38 o
   6   3   9        5.25        5.08      0.31 o
   7   3   9       39.84       35.53      0.81 o
   7   3   9       96.38       88.64      1.09 o
   8   3   9       11.15       11.10      0.49 o
   8   3   9       26.97       26.50      0.63 o
   9   3   9        3.95        4.46      0.43 o
   9   3   9        1.63        2.58      0.42 o
  10   3   9        1.84        1.97      0.41 o
  10   3   9        0.76        0.82      0.46 o
  11   3   9        0.01       -0.18      0.35 o
  11   3   9        0.00       -0.08      0.32 o
 -11   4   9        4.33        4.15      0.32 o
 -11   4   9       10.47        8.82      0.35 o
 -10   4   9        0.11        0.35      0.32 o
 -10   4   9        0.27       -0.06      0.33 o
  -9   4   9        6.37        5.98      0.40 o
  -9   4   9       15.41       15.38      0.53 o
  -8   4   9        6.11        6.57      0.48 o
  -8   4   9       14.78       14.17      0.52 o
  -7   4   9        5.44        4.36      0.62 o
  -7   4   9        2.25        1.78      0.48 o
  -6   4   9       19.81       20.36      0.77 o
  -6   4   9       47.92       43.41      1.29 o
  -5   4   9       21.57       20.90      0.79 o
  -5   4   9       52.17       47.72      1.14 o
  -4   4   9       41.56       46.38      1.69 o
  -4   4   9      100.53      111.81      2.81 o
  -3   4   9        0.01        0.14      0.71 o
  -3   4   9        0.01        0.21      0.76 o
  -2   4   9       14.97       14.25      0.82 o
  -2   4   9       36.21       31.78      0.94 o
  -1   4   9        0.05        0.22      0.33 o
  -1   4   9        0.02       -0.10      0.40 o
   0   4   9       23.95       22.51      0.60 o
   0   4   9        9.90       10.14      0.46 o
   1   4   9       71.10       71.49      1.24 o
   1   4   9       29.39       29.98      0.70 o
   2   4   9      114.90      113.05      1.56 o
   2   4   9       47.50       47.91      1.02 o
   3   4   9       21.15       19.15      0.68 o
   3   4   9       51.15       49.57      0.97 o
   4   4   9       37.99       40.56      0.57 o
   4   4   9       15.70       16.92      0.37 o
   5   4   9        0.89        0.50      0.30 o
   5   4   9        0.37        0.56      0.31 o
   6   4   9        0.39        0.45      0.33 o
   6   4   9        0.95        0.36      0.34 o
   7   4   9        1.00        0.47      0.35 o
   7   4   9        0.41        0.53      0.34 o
   8   4   9        0.80        1.22      0.31 o
   8   4   9        0.33        0.52      0.35 o
   9   4   9        0.63        0.77      0.28 o
   9   4   9        0.26        0.46      0.32 o
  10   4   9        0.37        0.85      0.33 o
  10   4   9        0.15        1.17      0.78 o
 -10   5   9        1.87        1.06      0.29 o
 -10   5   9        4.53        2.12      0.54 o
  -9   5   9        0.59        0.08      0.34 o
  -9   5   9        1.43        1.28      0.71 o
  -8   5   9        3.03        3.20      0.59 o
  -8   5   9        1.25        1.55      0.49 o
  -7   5   9        7.09        6.78      0.71 o
  -7   5   9        2.93        2.41      0.53 o
  -6   5   9        1.75        1.43      0.68 o
  -6   5   9        0.72        2.04      0.70 o
  -5   5   9        4.02        3.55      0.74 o
  -5   5   9        1.66        0.94      0.70 o
  -4   5   9        0.39       -0.42      0.67 o
  -4   5   9        0.94        1.74      0.69 o
  -3   5   9        5.14        4.94      0.72 o
  -3   5   9       12.42       10.32      0.69 o
  -2   5   9        8.68        7.71      0.65 o
  -2   5   9        3.59        3.09      0.54 o
  -1   5   9        0.28        0.33      0.38 o
  -1   5   9        0.68        1.12      0.41 o
   0   5   9        3.65        2.77      0.34 o
   0   5   9        8.83        7.64      0.39 o
   1   5   9        5.47        6.28      0.36 o
   1   5   9       13.23       14.14      0.39 o
   2   5   9       31.97       30.73      0.64 o
   2   5   9       13.22       12.92      0.43 o
   3   5   9        0.84        0.38      0.31 o
   3   5   9        2.02        1.73      0.30 o
   4   5   9        0.01        0.31      0.29 o
   4   5   9        0.00        0.04      0.30 o
   5   5   9       40.56       39.39      0.65 o
   5   5   9       16.77       17.22      0.42 o
   6   5   9        8.89        8.78      0.34 o
   6   5   9        3.68        4.05      0.35 o
   7   5   9        4.88        5.52      0.33 o
   7   5   9        2.02        2.33      0.34 o
   8   5   9        0.83        1.02      0.24 o
   8   5   9        2.02        1.52      0.24 o
  -7   6   9        0.07        0.13      0.42 o
  -7   6   9        0.17        0.64      0.42 o
  -6   6   9        0.66        0.52      0.49 o
  -6   6   9        0.27        0.57      0.53 o
  -5   6   9        1.47        0.57      0.56 o
  -5   6   9        0.61        1.75      0.79 o
  -4   6   9        0.07        0.34      0.59 o
  -4   6   9        0.03       -0.35      0.76 o
  -3   6   9        4.64        3.21      0.54 o
  -3   6   9        1.92        1.54      0.59 o
  -2   6   9        0.01        0.09      0.45 o
  -2   6   9        0.03        0.03      0.50 o
  -1   6   9       12.14       11.95      0.50 o
  -1   6   9        5.02        5.19      0.42 o
   0   6   9        1.09        0.99      0.39 o
   0   6   9        0.45        0.16      0.39 o
   1   6   9        4.23        4.96      0.44 o
   1   6   9       10.22       10.72      0.44 o
   2   6   9        0.13        0.36      0.32 o
   2   6   9        0.31        0.50      0.30 o
   3   6   9        2.14        2.56      0.31 o
   3   6   9        0.88        1.05      0.25 o
   4   6   9        0.26        0.33      0.23 o
   4   6   9        0.63        0.44      0.23 o
   5   6   9       38.75       42.81      0.56 o
   5   6   9       16.02       18.62      0.42 o
   6   6   9        0.20        0.32      0.33 o
   6   6   9        0.08        0.18      0.28 o
  -2   7   9        8.54        8.29      0.64 o
  -1   7   9        1.48        2.33      0.43 o
  -1   7   9        0.61        1.62      0.46 o
   0   7   9        0.08       -0.05      0.39 o
   0   7   9        0.03       -0.40      0.41 o
 -14   0  10       40.09       51.94      1.28 o
 -13   0  10       15.02       13.15      1.11 o
 -12   0  10        3.08        1.87      0.97 o
 -11   0  10      154.81      165.04      3.11 o
 -10   0  10        9.61        7.64      0.65 o
  -9   0  10       37.13       38.35      1.18 o
  -8   0  10       30.33       27.86      1.00 o
  -7   0  10       76.20       77.96      1.41 o
  -6   0  10      143.01      148.68      2.01 o
  -5   0  10     4152.44     4677.46     58.16 o
  -4   0  10     1026.79     1165.85     13.11 o
  -3   0  10     3491.97     3714.44     41.37 o
  -2   0  10      840.49      814.10      9.20 o
  -1   0  10      224.74      237.35      2.83 o
   0   0  10     1097.12     1089.65     11.04 o
   1   0  10      456.58      418.47      4.35 o
   2   0  10      828.16      838.78      9.25 o
   3   0  10      414.13      457.16      6.07 o
   4   0  10      181.67      169.29      2.93 o
   5   0  10      360.64      341.08      5.47 o
   6   0  10       66.00       66.94      1.86 o
   7   0  10      472.24      510.70      9.27 o
   8   0  10        3.62        4.02      0.77 o
   9   0  10       29.55       29.16      1.24 o
  10   0  10       58.14       57.22      1.81 o
  11   0  10        2.96        4.36      1.09 o
  12   0  10       10.89       11.00      1.69 o
 -14   1  10       15.51       15.13      0.71 o
 -13   1  10        5.37        5.56      0.56 o
 -12   1  10       19.13       20.04      0.67 o
 -11   1  10       51.11       50.93      0.79 o
 -10   1  10       35.04       33.30      0.70 o
  -9   1  10       90.08       90.40      1.85 o
  -8   1  10      235.00      238.89      3.02 o
  -7   1  10       52.21       55.65      0.91 o
  -6   1  10      358.20      383.82      4.01 o
  -5   1  10      138.30      135.95      1.44 o
  -4   1  10       58.31       54.65      0.69 o
  -3   1  10      357.88      396.30      3.13 o
  -2   1  10      480.74      505.67      4.32 o
  -1   1  10       12.54       11.61      0.38 o
   0   1  10     1315.88     1399.81     10.77 o
   1   1  10      759.31      763.82      5.94 o
   2   1  10       81.39       67.66      0.76 o
   3   1  10      980.74      949.26      7.62 o
   4   1  10      395.97      401.92      3.89 o
   5   1  10       43.84       50.77      0.89 o
   6   1  10       18.28       18.56      0.83 o
   7   1  10        3.83        4.37      0.82 o
   8   1  10       41.35       37.52      1.20 o
   9   1  10        8.52        7.60      1.04 o
  10   1  10       81.44       81.51      1.55 o
  11   1  10        5.89        4.32      0.73 o
  12   1  10        9.31        8.52      0.72 o
 -13   2  10        0.92        0.06      0.46 o
 -12   2  10        7.23        7.50      0.50 o
 -11   2  10       42.66       47.68      0.80 o
 -10   2  10        4.86        4.79      0.60 o
  -9   2  10      423.70      427.61      3.48 o
  -8   2  10      184.30      187.14      3.46 o
  -7   2  10      141.72      126.84      2.50 o
  -6   2  10       39.34       36.89      0.75 o
  -5   2  10        0.24        1.01      0.38 o
  -4   2  10       21.67       17.14      0.48 o
  -3   2  10       37.34       32.85      0.52 o
  -2   2  10      170.96      194.04      2.13 o
  -1   2  10      363.22      422.89      3.87 o
   0   2  10      214.81      212.00      1.80 o
   1   2  10      210.54      218.85      2.10 o
   2   2  10      467.65      500.70      5.00 o
   3   2  10     1038.85     1155.69     10.82 o
   4   2  10      321.35      327.61      3.28 o
   5   2  10      183.99      185.80      2.47 o
   6   2  10       75.75       71.57      1.42 o
   7   2  10        3.36        2.04      0.59 o
   8   2  10       32.44       32.46      1.18 o
   9   2  10       41.42       38.59      1.38 o
  10   2  10        2.52        3.86      0.92 o
  11   2  10       13.96       12.92      0.74 o
 -13   3  10       25.71       26.37      1.17 o
 -12   3  10        0.43        0.81      0.46 o
 -11   3  10       11.45       12.33      0.63 o
 -10   3  10        8.90       11.61      0.70 o
  -9   3  10      206.25      203.98      2.29 o
  -8   3  10      103.50      106.41      1.43 o
  -7   3  10      417.48      392.60      6.54 o
  -6   3  10       40.38       41.23      1.06 o
  -5   3  10       37.09       33.95      0.95 o
  -4   3  10       63.19       53.27      1.06 o
  -3   3  10       14.52       12.87      0.55 o
  -2   3  10       49.05       46.65      0.85 o
  -1   3  10       16.70       17.70      0.60 o
   0   3  10       55.27       66.94      1.04 o
   1   3  10      113.74      126.40      1.64 o
   2   3  10       53.86       58.94      0.90 o
   3   3  10       57.30       58.02      1.03 o
   4   3  10      121.85      117.99      1.77 o
   5   3  10      105.66       99.23      1.80 o
   6   3  10      313.67      308.64      2.69 o
   7   3  10       16.83       16.45      0.79 o
   8   3  10       39.18       37.17      1.01 o
   9   3  10       37.64       38.20      0.89 o
  10   3  10       11.42       13.23      0.81 o
 -11   4  10        1.55        1.64      0.42 o
 -10   4  10       16.46       15.46      0.59 o
  -9   4  10       26.46       26.41      0.70 o
  -8   4  10       89.70       94.06      1.63 o
  -7   4  10      138.60      136.76      2.10 o
  -6   4  10      459.42      440.70      5.85 o
  -5   4  10        4.13        4.16      0.69 o
  -4   4  10       34.12       27.03      1.38 o
  -3   4  10       93.74       95.19      2.53 o
  -2   4  10       20.47       21.78      1.05 o
  -1   4  10       88.71       87.56      1.93 o
   0   4  10       74.42       81.23      1.17 o
   1   4  10       94.37       99.20      1.34 o
   2   4  10       47.56       49.01      1.00 o
   3   4  10       90.23       89.52      0.86 o
   4   4  10       87.26       88.87      1.09 o
   5   4  10        5.49        5.79      0.61 o
   6   4  10       20.74       23.41      0.70 o
   7   4  10       18.81       18.32      0.68 o
   8   4  10       19.55       20.92      0.79 o
   9   4  10        8.37        8.13      0.52 o
 -10   5  10        1.08        0.93      0.47 o
  -9   5  10       23.14       26.45      0.70 o
  -8   5  10        6.60        8.12      0.81 o
  -7   5  10        6.10        5.16      1.02 o
  -6   5  10       22.76       21.21      1.72 o
  -5   5  10        5.21        4.33      1.07 o
  -4   5  10        9.29        9.37      1.15 o
  -3   5  10        7.61        8.22      1.50 o
  -2   5  10       25.25       26.55      1.11 o
  -1   5  10        2.95        3.03      0.83 o
   0   5  10       37.28       30.98      0.73 o
   1   5  10       27.92       28.84      0.71 o
   2   5  10        2.75        2.33      0.62 o
   3   5  10       18.18       20.70      0.68 o
   4   5  10       23.60       26.10      0.64 o
   5   5  10        2.69        3.91      0.51 o
   6   5  10        8.76        8.84      0.55 o
   7   5  10        2.86        2.56      0.56 o
   8   5  10        5.14        6.88      0.40 o
  -7   6  10        0.98        0.79      0.56 o
  -6   6  10        5.46        5.08      0.70 o
  -5   6  10        2.92        4.77      0.70 o
  -4   6  10        0.34       -0.01      0.83 o
  -3   6  10       23.89       22.66      1.44 o
  -2   6  10       15.60       14.55      0.90 o
  -1   6  10        4.69        4.25      0.65 o
   0   6  10        8.68        8.86      0.71 o
   1   6  10        3.91        4.14      0.53 o
   2   6  10        4.82        5.29      0.48 o
   3   6  10        3.56        4.05      0.39 o
   4   6  10        2.97        4.67      0.39 o
   5   6  10        4.08        3.92      0.42 o
 -14   1  11        0.31       -0.43      0.43 o
 -13   1  11        1.21        0.88      0.25 o
 -13   1  11        0.50        0.74      0.31 o
 -12   1  11        1.26        2.06      0.30 o
 -12   1  11        0.52        0.98      0.33 o
 -11   1  11       34.96       38.94      0.67 o
 -11   1  11       14.45       17.21      0.45 o
 -10   1  11       23.62       24.55      0.52 o
 -10   1  11       57.13       57.11      0.78 o
  -9   1  11        9.08        7.11      0.33 o
  -9   1  11        3.75        2.71      0.33 o
  -8   1  11       14.87       14.37      0.60 o
  -8   1  11       35.98       34.53      0.96 o
  -7   1  11       68.25       76.49      1.20 o
  -7   1  11       28.21       30.92      0.69 o
  -6   1  11       28.29       25.27      0.62 o
  -6   1  11       11.69       10.12      0.42 o
  -5   1  11        3.85        4.75      0.31 o
  -5   1  11        9.32       10.96      0.37 o
  -4   1  11       11.69       11.89      0.35 o
  -4   1  11       28.28       30.98      0.51 o
  -3   1  11     2357.02     2453.87     20.55 o
  -3   1  11      974.35      970.90      8.50 o
  -2   1  11      106.46      100.44      1.02 o
  -2   1  11      257.54      245.37      2.12 o
  -1   1  11       18.48       17.79      0.39 o
  -1   1  11       44.71       47.49      0.64 o
   0   1  11       30.77       32.60      0.48 o
   0   1  11       12.72       13.12      0.37 o
   1   1  11      120.05      118.39      1.08 o
   1   1  11      290.42      294.93      2.53 o
   2   1  11        3.05        3.87      0.25 o
   2   1  11        7.38        9.01      0.30 o
   3   1  11       83.46       84.72      0.94 o
   3   1  11       34.50       33.17      0.54 o
   4   1  11      118.88      126.15      1.46 o
   4   1  11       49.14       51.43      0.89 o
   5   1  11       81.34       83.15      1.30 o
   5   1  11      196.76      209.70      2.72 o
   6   1  11        0.13       -0.48      0.48 o
   6   1  11        0.05        0.01      0.48 o
   7   1  11        2.92        3.44      0.40 o
   7   1  11        7.07        8.26      0.43 o
   8   1  11        0.90        0.26      0.61 o
   8   1  11        2.17        1.41      0.60 o
   9   1  11       44.21       43.39      1.04 o
   9   1  11       18.27       18.61      0.77 o
  10   1  11        1.12        1.29      0.50 o
  10   1  11        2.70        2.37      0.50 o
  11   1  11        0.73        0.79      0.44 o
  11   1  11        0.30       -0.25      0.38 o
 -13   2  11        0.44        0.22      0.24 o
 -13   2  11        0.18       -0.08      0.24 o
 -12   2  11       32.35       37.19      0.68 o
 -12   2  11       13.37       16.28      0.43 o
 -11   2  11        0.70        1.59      0.33 o
 -11   2  11        1.70        1.54      0.35 o
 -10   2  11        6.67        6.28      0.42 o
 -10   2  11        2.76        3.08      0.39 o
  -9   2  11      215.77      213.55      2.01 o
  -9   2  11       89.20       90.66      1.30 o
  -8   2  11      123.55      119.74      2.11 o
  -8   2  11       51.07       53.21      1.31 o
  -7   2  11        7.86        5.79      0.54 o
  -7   2  11        3.25        2.50      0.61 o
  -6   2  11        3.74        4.28      0.40 o
  -6   2  11        1.55        2.22      0.38 o
  -5   2  11       58.75       56.42      0.88 o
  -5   2  11       24.29       23.20      0.54 o
  -4   2  11        7.15        6.84      0.37 o
  -4   2  11        2.96        2.76      0.28 o
  -3   2  11        0.00        0.31      0.23 o
  -3   2  11        0.01        0.38      0.27 o
  -2   2  11      109.20      121.91      1.38 o
  -2   2  11       45.14       48.71      0.72 o
  -1   2  11       11.26       13.13      0.40 o
  -1   2  11       27.24       31.91      0.54 o
   0   2  11      638.09      650.14      5.50 o
   0   2  11      263.77      254.93      2.47 o
   1   2  11      255.68      282.84      2.52 o
   1   2  11      105.69      111.96      1.20 o
   2   2  11       44.85       51.29      0.69 o
   2   2  11       18.54       20.83      0.51 o
   3   2  11        1.73        2.42      0.35 o
   3   2  11        4.18        4.94      0.31 o
   4   2  11      159.60      170.23      1.99 o
   4   2  11       65.98       69.64      1.11 o
   5   2  11        8.27        9.55      0.55 o
   5   2  11        3.42        3.74      0.48 o
   6   2  11       89.06       85.25      1.55 o
   6   2  11       36.81       35.23      0.98 o
   7   2  11       24.94       23.35      0.78 o
   7   2  11       10.31        9.87      0.57 o
   8   2  11        1.26        1.49      0.53 o
   8   2  11        3.05        3.44      0.63 o
   9   2  11       53.11       59.93      1.16 o
   9   2  11       21.95       25.88      1.02 o
  10   2  11        0.04       -0.45      0.45 o
  10   2  11        0.11       -0.43      0.43 o
  11   2  11        5.07        3.85      0.36 o
  11   2  11        2.10        1.91      0.36 o
 -12   3  11        0.20        0.04      0.25 o
 -12   3  11        0.08        0.13      0.29 o
 -11   3  11        0.02        0.38      0.31 o
 -11   3  11        0.01       -0.08      0.31 o
 -10   3  11        0.03        0.23      0.35 o
 -10   3  11        0.07       -0.22      0.33 o
  -9   3  11        1.18        0.68      0.35 o
  -9   3  11        2.85        1.90      0.37 o
  -8   3  11       19.65       19.19      0.55 o
  -8   3  11       47.53       41.51      0.83 o
  -7   3  11      864.87      765.52      7.22 o
  -7   3  11      357.52      326.81      3.46 o
  -6   3  11       95.54       90.15      1.94 o
  -6   3  11      231.13      218.06      3.84 o
  -5   3  11        0.91        1.17      0.46 o
  -5   3  11        2.21        3.36      0.50 o
  -4   3  11       57.20       54.37      1.19 o
  -4   3  11       23.65       21.33      0.81 o
  -3   3  11       37.08       43.27      0.76 o
  -3   3  11       15.33       17.97      0.54 o
  -2   3  11       47.29       44.04      0.83 o
  -2   3  11      114.40      108.70      1.42 o
  -1   3  11        5.00        5.84      0.41 o
  -1   3  11       12.11       11.85      0.41 o
   0   3  11       11.14        7.82      0.35 o
   0   3  11        4.60        3.06      0.35 o
   1   3  11       10.82       11.61      0.40 o
   1   3  11        4.47        4.95      0.38 o
   2   3  11       13.41       15.08      0.55 o
   2   3  11       32.43       34.10      0.78 o
   3   3  11       53.13       55.10      1.08 o
   3   3  11      128.52      131.39      1.91 o
   4   3  11       48.92       47.75      1.04 o
   4   3  11       20.22       20.28      0.73 o
   5   3  11      196.87      189.48      1.51 o
   5   3  11       81.38       78.20      0.84 o
   6   3  11      122.33      123.49      1.24 o
   6   3  11      295.92      305.23      2.98 o
   7   3  11       84.94       85.33      1.24 o
   7   3  11       35.11       33.33      0.79 o
   8   3  11       24.58       22.39      0.67 o
   8   3  11       10.16       10.35      0.52 o
   9   3  11        1.08        1.54      0.45 o
   9   3  11        2.62        2.96      0.45 o
  10   3  11        1.56        2.99      0.37 o
  10   3  11        0.65        1.46      0.37 o
 -11   4  11       10.13       11.00      0.35 o
 -11   4  11        4.19        4.98      0.30 o
 -10   4  11        2.15        2.21      0.33 o
 -10   4  11        5.20        5.94      0.36 o
  -9   4  11        9.92        8.88      0.43 o
  -9   4  11        4.10        4.62      0.38 o
  -8   4  11       15.34       16.47      0.62 o
  -8   4  11        6.34        6.55      0.53 o
  -7   4  11        0.08        0.03      0.66 o
  -7   4  11        0.03        0.56      0.54 o
  -6   4  11       53.12       51.51      1.60 o
  -6   4  11       21.96       22.05      1.03 o
  -5   4  11       27.27       26.81      0.98 o
  -5   4  11       65.96       62.93      1.56 o
  -4   4  11       76.56       72.18      1.68 o
  -4   4  11       31.65       27.49      0.98 o
  -3   4  11        0.49        1.56      0.75 o
  -3   4  11        0.20        1.13      0.77 o
  -2   4  11        4.88        4.66      0.58 o
  -2   4  11       11.81       10.13      0.76 o
  -1   4  11       18.09       19.73      0.86 o
  -1   4  11        7.48        6.46      0.73 o
   0   4  11        1.69        1.88      0.39 o
   0   4  11        0.70        1.57      0.48 o
   1   4  11        4.30        4.21      0.42 o
   1   4  11       10.41        8.01      0.52 o
   2   4  11        0.42        0.76      0.27 o
   2   4  11        1.01        1.22      0.29 o
   3   4  11      200.31      194.96      1.57 o
   3   4  11       82.80       81.34      0.82 o
   4   4  11       37.64       38.89      0.75 o
   4   4  11       15.56       16.20      0.47 o
   5   4  11       42.87       44.01      0.77 o
   5   4  11       17.72       18.53      0.49 o
   6   4  11        2.48        2.66      0.35 o
   6   4  11        6.00        5.42      0.40 o
   7   4  11        1.04        0.68      0.32 o
   7   4  11        2.51        1.70      0.34 o
   8   4  11       13.95       12.55      0.51 o
   8   4  11       33.74       29.65      0.59 o
   9   4  11        6.07        5.53      0.31 o
   9   4  11        2.51        2.19      0.32 o
 -10   5  11        2.13        2.67      0.55 o
 -10   5  11        5.16        5.10      0.54 o
  -9   5  11        4.78        4.29      0.72 o
  -9   5  11        1.98        1.09      0.38 o
  -8   5  11        4.51        5.36      0.58 o
  -8   5  11        1.86        2.57      0.48 o
  -7   5  11        2.47        0.82      0.64 o
  -7   5  11        5.98        4.37      0.64 o
  -6   5  11        4.97        5.10      0.75 o
  -6   5  11       12.02       12.58      0.84 o
  -5   5  11        0.00        0.38      0.70 o
  -5   5  11        0.00       -0.91      0.91 o
  -4   5  11        0.47        1.38      0.70 o
  -4   5  11        0.20        0.16      0.66 o
  -3   5  11        0.04        0.01      0.63 o
  -3   5  11        0.09       -0.66      0.66 o
  -2   5  11        0.12       -0.10      0.51 o
  -2   5  11        0.30       -0.39      0.39 o
  -1   5  11       12.16       12.54      0.43 o
  -1   5  11        5.03        5.44      0.42 o
   0   5  11        0.00        0.32      0.30 o
   0   5  11        0.00       -0.22      0.34 o
   1   5  11       17.88       17.94      0.49 o
   1   5  11       43.25       43.53      0.80 o
   2   5  11        1.24        1.00      0.32 o
   2   5  11        3.00        2.79      0.33 o
   3   5  11       28.84       29.09      0.60 o
   3   5  11       11.92       12.51      0.42 o
   4   5  11        0.77        0.60      0.29 o
   4   5  11        0.32        0.97      0.31 o
   5   5  11        0.00        0.04      0.29 o
   5   5  11        0.01       -0.16      0.26 o
   6   5  11        6.21        5.39      0.34 o
   6   5  11        2.57        2.24      0.28 o
   7   5  11        0.68        0.51      0.27 o
   7   5  11        0.28       -0.18      0.26 o
  -7   6  11        3.29        2.91      0.56 o
  -7   6  11        7.97        8.80      0.49 o
  -6   6  11        0.76        0.96      0.45 o
  -6   6  11        0.31        0.32      0.48 o
  -5   6  11        8.44        6.80      0.61 o
  -5   6  11       20.43       19.86      0.88 o
  -4   6  11        0.50        0.45      0.76 o
  -4   6  11        0.21        0.40      0.54 o
  -3   6  11        0.63        0.19      0.55 o
  -3   6  11        1.53        1.23      0.47 o
  -2   6  11        0.34        0.89      0.49 o
  -2   6  11        0.81        1.01      0.49 o
  -1   6  11        6.41        6.94      0.46 o
  -1   6  11        2.65        2.51      0.37 o
   0   6  11        6.33        5.58      0.37 o
   0   6  11        2.62        2.79      0.43 o
   1   6  11        0.71        0.92      0.31 o
   1   6  11        1.71        1.89      0.28 o
   2   6  11        6.47        6.17      0.36 o
   2   6  11        2.68        3.15      0.27 o
   3   6  11        4.74        5.41      0.27 o
   3   6  11       11.46       12.13      0.35 o
   4   6  11        0.76        0.80      0.23 o
   4   6  11        1.83        1.75      0.24 o
   5   6  11        0.04        0.00      0.33 o
   5   6  11        0.10       -0.45      0.45 o
 -14   0  12       30.18       30.82      1.19 o
 -13   0  12       49.66       55.93      1.17 o
 -12   0  12      109.60      100.94      1.82 o
 -11   0  12       19.06       19.72      0.91 o
 -10   0  12        7.29        6.63      0.75 o
  -9   0  12       55.20       43.34      1.12 o
  -8   0  12        4.86        7.49      0.82 o
  -7   0  12      202.13      210.26      3.29 o
  -6   0  12      250.01      256.83      3.54 o
  -5   0  12       63.41       66.80      1.23 o
  -4   0  12      205.60      223.68      2.76 o
  -3   0  12      954.24      967.31     10.95 o
  -2   0  12      445.03      476.49      6.17 o
  -1   0  12      952.77      937.64     10.61 o
   0   0  12        4.40        5.78      0.54 o
   1   0  12       63.85       60.14      0.99 o
   2   0  12       99.53      108.11      1.75 o
   3   0  12      208.39      203.67      2.95 o
   4   0  12       73.61       65.05      1.60 o
   5   0  12       29.27       28.58      1.33 o
   6   0  12       76.54       70.47      1.96 o
   7   0  12       78.48       73.50      1.33 o
   8   0  12       18.85       14.62      1.07 o
   9   0  12        4.88        7.90      1.00 o
  10   0  12       21.69       19.53      2.20 o
  11   0  12       22.73       21.23      1.92 o
 -13   1  12       18.42       20.86      0.52 o
 -12   1  12       20.25       19.11      0.55 o
 -11   1  12       42.68       36.15      0.68 o
 -10   1  12       31.45       29.20      0.68 o
  -9   1  12      178.27      158.73      1.28 o
  -8   1  12       97.58       76.49      1.34 o
  -7   1  12       36.59       37.59      0.96 o
  -6   1  12      228.28      224.95      2.66 o
  -5   1  12      333.83      382.56      3.83 o
  -4   1  12       11.92        9.92      0.44 o
  -3   1  12        2.88        1.76      0.37 o
  -2   1  12      335.69      381.26      3.54 o
  -1   1  12      280.55      295.44      2.62 o
   0   1  12      133.67      125.69      1.33 o
   1   1  12      470.49      478.42      3.93 o
   2   1  12     1698.83     1751.07     13.92 o
   3   1  12       29.12       31.72      0.63 o
   4   1  12       62.56       61.33      1.07 o
   5   1  12       11.39       10.43      0.79 o
   6   1  12       24.48       30.65      1.00 o
   7   1  12       28.77       26.38      0.82 o
   8   1  12       11.42       11.32      1.00 o
   9   1  12        7.70        9.96      0.97 o
  10   1  12       17.12       15.99      0.86 o
  11   1  12       11.54       10.34      0.61 o
 -13   2  12        8.45        9.44      0.40 o
 -12   2  12        6.44        7.03      0.51 o
 -11   2  12        5.89        8.76      0.63 o
 -10   2  12       70.53       74.08      1.07 o
  -9   2  12       71.14       81.04      1.14 o
  -8   2  12      262.48      260.76      2.29 o
  -7   2  12      536.41      490.77      6.26 o
  -6   2  12       86.59       84.12      1.34 o
  -5   2  12       24.47       23.02      0.57 o
  -4   2  12      103.51       92.40      1.14 o
  -3   2  12      104.32      109.00      1.34 o
  -2   2  12       74.29       74.56      1.11 o
  -1   2  12      389.51      426.15      4.14 o
   0   2  12      512.78      521.55      5.55 o
   1   2  12       27.08       34.30      0.65 o
   2   2  12      119.70      136.87      1.63 o
   3   2  12       77.50       89.52      1.25 o
   4   2  12      137.44      129.54      1.73 o
   5   2  12      182.42      168.29      2.55 o
   6   2  12       18.17       18.68      0.67 o
   7   2  12        0.54        2.15      0.80 o
   8   2  12       33.62       35.40      1.16 o
   9   2  12       40.36       40.91      1.21 o
  10   2  12        2.32        0.73      0.75 o
  11   2  12        3.22        2.31      0.54 o
 -12   3  12        2.11        3.25      0.44 o
 -11   3  12       16.71       17.88      0.58 o
 -10   3  12        8.17        9.53      0.59 o
  -9   3  12       31.72       32.98      0.76 o
  -8   3  12       14.14       13.74      0.66 o
  -7   3  12       76.26       74.82      0.93 o
  -6   3  12       73.02       67.17      1.63 o
  -5   3  12       40.97       38.12      1.02 o
  -4   3  12      212.28      196.61      3.10 o
  -3   3  12       58.30       59.91      1.16 o
  -2   3  12        3.45        2.98      0.50 o
  -1   3  12        9.56       12.03      0.70 o
   0   3  12      243.05      273.69      3.93 o
   1   3  12       45.78       49.23      0.93 o
   2   3  12      112.64      110.06      1.52 o
   3   3  12       78.62       73.74      1.34 o
   4   3  12       44.36       45.72      0.97 o
   5   3  12      190.78      190.67      2.07 o
   6   3  12      266.39      271.06      2.35 o
   7   3  12       18.08       18.60      0.76 o
   8   3  12        9.78        8.47      0.75 o
   9   3  12       20.33       21.31      0.90 o
  10   3  12        2.24        0.97      0.55 o
 -11   4  12        5.91        7.40      0.41 o
 -10   4  12        7.97        7.87      0.50 o
  -9   4  12       34.02       33.84      0.82 o
  -8   4  12       16.93       17.75      0.83 o
  -7   4  12       74.08       65.22      1.35 o
  -6   4  12        9.94        9.90      1.00 o
  -5   4  12      211.70      202.97      5.34 o
  -4   4  12      119.96      120.69      2.34 o
  -3   4  12        5.34        4.91      0.95 o
  -2   4  12       64.23       60.29      1.57 o
  -1   4  12        9.38        5.65      0.84 o
   0   4  12       52.28       58.36      0.98 o
   1   4  12       51.40       47.98      0.69 o
   2   4  12      236.47      233.24      1.87 o
   3   4  12       54.98       52.80      1.00 o
   4   4  12       11.90       11.37      0.70 o
   5   4  12       34.39       36.74      0.82 o
   6   4  12        1.68        0.85      0.58 o
   7   4  12        3.64        3.09      0.50 o
   8   4  12        8.33        7.29      0.54 o
  -9   5  12       13.15       13.56      0.63 o
  -8   5  12        1.35        1.44      1.21 o
  -7   5  12        0.81        1.45      0.90 o
  -6   5  12       11.14       11.14      1.08 o
  -5   5  12       24.49       22.84      1.21 o
  -4   5  12       26.07       25.33      1.33 o
  -3   5  12       22.20       17.43      1.28 o
  -2   5  12       29.93       24.56      0.94 o
  -1   5  12       84.34       74.84      0.92 o
   0   5  12       12.27       10.82      0.59 o
   1   5  12        5.55        5.75      0.62 o
   2   5  12       16.53       18.75      0.68 o
   3   5  12        2.63        1.72      0.58 o
   4   5  12        0.82        1.24      0.52 o
   5   5  12        3.96        4.24      0.51 o
   6   5  12        0.28       -0.19      0.57 o
   7   5  12        1.62        1.88      0.65 o
  -7   6  12        1.38        2.09      0.61 o
  -6   6  12        8.39        7.11      0.64 o
  -5   6  12        9.89        9.84      0.77 o
  -4   6  12        2.06        2.35      0.86 o
  -3   6  12        4.43        5.98      0.94 o
  -2   6  12       13.64       16.54      0.85 o
  -1   6  12        0.25        0.34      0.59 o
   0   6  12        5.74        6.90      0.69 o
   1   6  12        3.10        2.92      0.47 o
   2   6  12        1.44        1.98      0.39 o
   3   6  12        1.45        2.34      0.36 o
   4   6  12        2.77        2.79      0.35 o
 -13   1  13        0.48        0.36      0.28 o
 -13   1  13        1.15        0.73      0.25 o
 -12   1  13        0.26        0.53      0.27 o
 -12   1  13        0.11        0.20      0.29 o
 -11   1  13       36.12       35.23      0.62 o
 -11   1  13       14.93       15.46      0.43 o
 -10   1  13       20.61       19.11      0.51 o
 -10   1  13        8.52        8.37      0.40 o
  -9   1  13        0.62        0.62      0.27 o
  -9   1  13        1.50        1.84      0.26 o
  -8   1  13       57.18       54.51      1.21 o
  -8   1  13       23.64       22.85      0.81 o
  -7   1  13       36.49       38.54      0.99 o
  -7   1  13       15.08       16.59      0.69 o
  -6   1  13        0.00       -0.19      0.36 o
  -6   1  13        0.00        0.01      0.36 o
  -5   1  13        9.87        7.58      0.39 o
  -5   1  13       23.88       17.24      0.55 o
  -4   1  13        0.14        0.23      0.27 o
  -4   1  13        0.33        0.04      0.25 o
  -3   1  13       78.03       78.66      0.89 o
  -3   1  13      188.76      193.31      1.81 o
  -2   1  13       79.84       84.57      1.02 o
  -2   1  13       33.00       32.65      0.58 o
  -1   1  13       75.53       72.34      0.94 o
  -1   1  13      182.72      186.81      1.95 o
   0   1  13       95.15       92.48      1.04 o
   0   1  13      230.18      230.92      2.05 o
   1   1  13      274.83      271.86      2.80 o
   1   1  13      664.83      685.22      5.69 o
   2   1  13      322.13      350.27      3.18 o
   2   1  13      133.16      142.84      1.35 o
   3   1  13       47.28       48.88      0.72 o
   3   1  13      114.37      123.36      1.37 o
   4   1  13        4.56        3.79      0.45 o
   4   1  13       11.04       10.21      0.57 o
   5   1  13        3.96        3.98      0.54 o
   5   1  13        9.58        9.79      0.61 o
   6   1  13        0.04       -0.32      0.34 o
   6   1  13        0.02       -0.07      0.35 o
   7   1  13        5.72        5.73      0.56 o
   7   1  13        2.37        2.15      0.50 o
   8   1  13        0.71        0.66      0.50 o
   8   1  13        0.29        0.94      0.56 o
   9   1  13        0.44       -0.05      0.51 o
   9   1  13        1.07        0.19      0.49 o
  10   1  13        4.06        4.92      0.47 o
  10   1  13        9.81       11.44      0.51 o
  11   1  13        9.73        8.68      0.55 o
  11   1  13       23.54       21.24      1.05 o
 -13   2  13        0.17        0.00      0.22 o
 -13   2  13        0.42        0.18      0.21 o
 -12   2  13        0.00        0.15      0.30 o
 -12   2  13        0.00       -0.13      0.28 o
 -11   2  13        6.26        6.98      0.42 o
 -11   2  13       15.15       14.57      0.46 o
 -10   2  13        2.39        2.76      0.32 o
 -10   2  13        0.99        1.55      0.38 o
  -9   2  13       35.44       38.87      0.77 o
  -9   2  13       85.73       85.68      0.97 o
  -8   2  13        1.02        1.20      0.30 o
  -8   2  13        2.48        2.76      0.28 o
  -7   2  13       97.47       98.19      1.68 o
  -7   2  13       40.29       40.62      1.08 o
  -6   2  13        1.91        1.92      0.44 o
  -6   2  13        0.79        1.38      0.45 o
  -5   2  13       10.14       10.26      0.46 o
  -5   2  13       24.52       26.99      0.72 o
  -4   2  13       88.01       84.88      1.23 o
  -4   2  13       36.38       34.02      0.64 o
  -3   2  13       32.47       35.53      0.69 o
  -3   2  13       13.42       14.53      0.48 o
  -2   2  13       14.36       15.25      0.50 o
  -2   2  13       34.74       36.57      0.66 o
  -1   2  13        3.90        3.44      0.33 o
  -1   2  13        9.43        8.51      0.43 o
   0   2  13       17.57       22.14      0.51 o
   0   2  13        7.26        9.79      0.46 o
   1   2  13       99.65       97.76      1.10 o
   1   2  13       41.19       38.86      0.78 o
   2   2  13       29.88       29.02      0.62 o
   2   2  13       12.35       11.55      0.41 o
   3   2  13        0.17        0.30      0.38 o
   3   2  13        0.42        0.65      0.33 o
   4   2  13        0.76        0.88      0.40 o
   4   2  13        1.84        1.01      0.43 o
   5   2  13       21.72       21.12      0.66 o
   5   2  13        8.98        8.84      0.63 o
   6   2  13       31.94       30.38      0.79 o
   6   2  13       13.20       12.74      0.67 o
   7   2  13      189.25      197.92      2.56 o
   7   2  13       78.23       76.97      1.19 o
   8   2  13       42.67       44.42      1.27 o
   8   2  13      103.23      110.63      1.63 o
   9   2  13        6.40        6.63      0.51 o
   9   2  13        2.65        2.05      0.52 o
  10   2  13        0.06        0.04      0.35 o
  10   2  13        0.03        0.33      0.37 o
 -12   3  13        0.61        0.50      0.24 o
 -12   3  13        1.47        0.92      0.23 o
 -11   3  13        0.76        1.01      0.29 o
 -11   3  13        0.32       -0.30      0.30 o
 -10   3  13        1.60        1.71      0.35 o
 -10   3  13        3.86        5.02      0.37 o
  -9   3  13        3.04        4.20      0.38 o
  -9   3  13        7.34        8.62      0.43 o
  -8   3  13      134.77      133.02      1.50 o
  -8   3  13      326.02      310.40      2.74 o
  -7   3  13      151.28      150.74      1.71 o
  -7   3  13      365.96      338.21      3.07 o
  -6   3  13       13.68       13.35      0.57 o
  -6   3  13        5.65        5.03      0.67 o
  -5   3  13       13.15       12.25      0.66 o
  -5   3  13       31.82       30.86      0.95 o
  -4   3  13       34.07       29.24      0.95 o
  -4   3  13       82.41       74.01      1.48 o
  -3   3  13        1.11        1.30      0.42 o
  -3   3  13        0.46        0.47      0.43 o
  -2   3  13       14.80       14.20      0.73 o
  -2   3  13        6.12        5.95      0.50 o
  -1   3  13        1.39        0.55      0.43 o
  -1   3  13        3.37        1.55      0.53 o
   0   3  13        9.04        8.57      0.55 o
   0   3  13       21.87       18.69      0.64 o
   1   3  13        0.01       -0.07      0.39 o
   1   3  13        0.00       -0.11      0.49 o
   2   3  13       66.13       66.56      1.09 o
   2   3  13      159.98      158.38      2.21 o
   3   3  13       31.43       30.11      0.88 o
   3   3  13       76.04       73.28      1.30 o
   4   3  13       27.84       26.47      0.52 o
   4   3  13       67.34       59.14      0.70 o
   5   3  13       44.69       41.15      0.73 o
   5   3  13       18.47       19.12      0.53 o
   6   3  13        1.19        1.87      0.35 o
   6   3  13        0.49        0.00      0.36 o
   7   3  13        0.16        0.20      0.36 o
   7   3  13        0.38        0.51      0.37 o
   8   3  13        6.75        8.48      0.52 o
   8   3  13        2.79        3.33      0.48 o
   9   3  13        6.08        3.99      0.40 o
   9   3  13        2.51        2.33      0.40 o
 -11   4  13        6.18        5.91      0.31 o
 -11   4  13        2.55        2.61      0.28 o
 -10   4  13       40.17       41.54      0.77 o
 -10   4  13       16.61       17.71      0.56 o
  -9   4  13       48.95       51.48      1.13 o
  -9   4  13       20.23       23.38      0.83 o
  -8   4  13       30.97       32.94      1.22 o
  -8   4  13       12.80       14.07      0.63 o
  -7   4  13       10.05       10.65      0.63 o
  -7   4  13       24.30       23.76      1.17 o
  -6   4  13       30.87       29.49      0.97 o
  -6   4  13       12.76       14.38      0.93 o
  -5   4  13      122.63      127.75      3.73 o
  -5   4  13      296.64      299.92      4.14 o
  -4   4  13       89.07       84.75      1.35 o
  -4   4  13       36.82       35.23      1.17 o
  -3   4  13        4.71        5.11      0.37 o
  -3   4  13       11.40       12.18      0.52 o
  -2   4  13        5.92        6.28      0.33 o
  -2   4  13        2.45        2.92      0.33 o
  -1   4  13        2.84        2.50      0.31 o
  -1   4  13        6.88        4.94      0.36 o
   0   4  13        0.18       -0.03      0.28 o
   0   4  13        0.43        0.22      0.31 o
   1   4  13        8.05        7.92      0.34 o
   1   4  13        3.33        3.48      0.32 o
   2   4  13       46.55       45.63      0.92 o
   2   4  13       19.24       20.75      0.57 o
   3   4  13       36.71       34.96      0.76 o
   3   4  13       88.80       88.08      1.23 o
   4   4  13        0.47       -0.19      0.35 o
   4   4  13        1.15        1.37      0.36 o
   5   4  13        0.25        0.69      0.37 o
   5   4  13        0.60        0.92      0.30 o
   6   4  13        0.17        0.59      0.30 o
   6   4  13        0.07       -0.17      0.32 o
   7   4  13        0.49        0.04      0.28 o
   7   4  13        0.20        0.21      0.29 o
   8   4  13        5.97        5.56      0.32 o
   8   4  13        2.47        2.39      0.33 o
  -9   5  13        1.83        2.55      0.60 o
  -9   5  13        0.76        0.97      0.34 o
  -8   5  13        1.06        1.39      0.74 o
  -8   5  13        2.56        3.08      0.51 o
  -7   5  13        3.48        2.75      0.62 o
  -7   5  13        8.42        7.63      0.65 o
  -6   5  13        0.48        0.28      0.64 o
  -6   5  13        1.17        0.63      0.61 o
  -5   5  13        9.67       12.09      1.22 o
  -5   5  13        4.00        4.03      0.71 o
  -4   5  13       55.29       50.71      1.12 o
  -4   5  13       22.86       21.47      1.05 o
  -3   5  13       12.09       13.58      0.89 o
  -3   5  13       29.24       31.47      0.95 o
  -2   5  13       74.32       78.51      1.05 o
  -2   5  13       30.72       31.58      0.85 o
  -1   5  13       18.53       17.70      0.47 o
  -1   5  13        7.66        8.80      0.37 o
   0   5  13        1.16        0.87      0.31 o
   0   5  13        0.48        0.44      0.30 o
   1   5  13        1.69        1.53      0.39 o
   1   5  13        0.70        1.04      0.33 o
   2   5  13        5.88        6.48      0.38 o
   2   5  13       14.22       14.09      0.49 o
   3   5  13        0.46        0.35      0.32 o
   3   5  13        0.19       -0.31      0.31 o
   4   5  13        1.93        1.76      0.32 o
   4   5  13        4.66        4.54      0.34 o
   5   5  13        2.15        1.36      0.29 o
   5   5  13        5.19        4.85      0.30 o
   6   5  13        1.19        1.09      0.27 o
   6   5  13        2.88        2.19      0.27 o
  -6   6  13        0.19       -0.39      0.39 o
  -6   6  13        0.47        0.11      0.38 o
  -5   6  13        2.65        2.35      0.46 o
  -5   6  13        1.09        0.36      0.46 o
  -4   6  13        1.51        0.87      0.50 o
  -4   6  13        3.65        2.74      0.52 o
  -3   6  13        1.55        2.37      0.54 o
  -3   6  13        3.74        3.39      0.77 o
  -2   6  13       15.59       15.96      0.66 o
  -2   6  13        6.44        5.30      0.60 o
  -1   6  13        0.30        0.79      0.38 o
  -1   6  13        0.72        0.29      0.30 o
   0   6  13        1.89        1.99      0.31 o
   0   6  13        4.58        3.68      0.28 o
   1   6  13        0.36        0.19      0.24 o
   1   6  13        0.86        0.96      0.25 o
   2   6  13        1.98        3.32      0.26 o
   2   6  13        0.82        1.36      0.23 o
   3   6  13        3.48        2.49      0.23 o
   3   6  13        1.44        1.20      0.22 o
   4   6  13        0.01       -0.08      0.32 o
   4   6  13        0.02        0.01      0.27 o
 -13   0  14       24.80       35.16      0.91 o
 -12   0  14        7.66        7.73      0.70 o
 -11   0  14       55.99       56.42      1.07 o
 -10   0  14        2.55        1.04      0.71 o
  -9   0  14       65.69       54.84      0.82 o
  -8   0  14        6.67        5.24      0.79 o
  -7   0  14        2.69        1.67      0.73 o
  -6   0  14       99.58      105.12      1.76 o
  -5   0  14       31.50       35.88      0.95 o
  -4   0  14      183.95      212.14      2.68 o
  -3   0  14      199.92      236.60      3.30 o
  -2   0  14      180.47      182.79      2.36 o
  -1   0  14      130.41      143.80      1.93 o
   0   0  14       36.27       34.24      0.82 o
   1   0  14      171.47      172.86      2.50 o
   2   0  14      205.88      215.88      3.14 o
   3   0  14      195.07      205.46      3.04 o
   4   0  14      167.29      162.04      3.44 o
   5   0  14      195.88      213.20      4.32 o
   6   0  14      119.89      116.49      1.87 o
   7   0  14        0.56        1.38      1.28 o
   8   0  14        6.27        5.68      1.27 o
   9   0  14       37.70       33.62      1.38 o
  10   0  14       35.00       34.21      1.85 o
 -13   1  14        3.01        4.56      0.42 o
 -12   1  14       11.63       12.87      0.50 o
 -11   1  14       49.77       52.67      0.75 o
 -10   1  14      103.46       93.88      1.05 o
  -9   1  14       13.76       10.43      0.55 o
  -8   1  14       73.06       66.45      1.16 o
  -7   1  14        3.30        5.39      0.64 o
  -6   1  14       16.68       17.52      0.70 o
  -5   1  14      107.49      103.99      1.33 o
  -4   1  14      182.48      207.09      1.97 o
  -3   1  14       98.74      105.56      1.22 o
  -2   1  14       65.35       65.77      0.89 o
  -1   1  14      299.77      312.09      3.13 o
   0   1  14      227.77      232.27      2.25 o
   1   1  14      144.70      153.36      1.67 o
   2   1  14      435.50      452.04      4.11 o
   3   1  14      115.28      107.11      1.37 o
   4   1  14        3.96        2.82      0.82 o
   5   1  14        9.27       10.82      0.93 o
   6   1  14       32.49       31.52      0.91 o
   7   1  14      115.60      115.46      1.78 o
   8   1  14        0.65        1.51      0.81 o
   9   1  14       28.80       26.80      0.91 o
  10   1  14       11.30       11.49      0.60 o
 -13   2  14        2.71        3.07      0.41 o
 -12   2  14       14.52       14.63      0.51 o
 -11   2  14        0.79        1.40      0.55 o
 -10   2  14       14.74       16.67      0.68 o
  -9   2  14       63.48       64.70      1.02 o
  -8   2  14       46.31       45.78      0.74 o
  -7   2  14       30.83       28.56      0.92 o
  -6   2  14      234.25      225.38      3.12 o
  -5   2  14       85.01       75.37      1.23 o
  -4   2  14      127.80      113.50      1.87 o
  -3   2  14       27.23       23.43      0.70 o
  -2   2  14      114.03      104.24      1.35 o
  -1   2  14      246.07      241.82      2.51 o
   0   2  14      264.46      262.69      3.00 o
   1   2  14        7.59        8.25      0.63 o
   2   2  14        3.27        3.28      0.62 o
   3   2  14       95.79       91.18      1.38 o
   4   2  14       40.40       39.78      1.02 o
   5   2  14        3.12        2.02      0.67 o
   6   2  14        1.26        1.23      1.05 o
   7   2  14       13.29       15.95      0.88 o
   8   2  14       24.08       27.84      0.95 o
   9   2  14        6.80        5.28      0.74 o
  10   2  14        2.20        2.37      0.58 o
 -12   3  14        4.08        5.25      0.39 o
 -11   3  14        2.57        3.43      0.46 o
 -10   3  14       40.22       50.29      0.82 o
  -9   3  14       12.15       12.92      0.61 o
  -8   3  14      256.20      266.67      2.85 o
  -7   3  14       76.02       71.34      1.05 o
  -6   3  14      159.56      155.46      1.63 o
  -5   3  14      506.53      470.35      9.13 o
  -4   3  14      418.61      388.77      6.44 o
  -3   3  14        5.78        5.94      0.68 o
  -2   3  14       70.98       66.74      1.26 o
  -1   3  14       23.22       24.68      0.87 o
   0   3  14        1.08        0.62      0.78 o
   1   3  14       65.02       65.50      1.46 o
   2   3  14       64.61       64.13      1.45 o
   3   3  14       96.69      100.52      1.03 o
   4   3  14        9.43        9.84      0.85 o
   5   3  14        8.09       10.07      0.74 o
   6   3  14       27.14       29.24      0.82 o
   7   3  14        1.78        3.45      0.76 o
   8   3  14       16.60       17.46      0.92 o
   9   3  14        6.24        6.26      0.71 o
 -11   4  14        9.62       10.07      0.56 o
 -10   4  14       20.84       25.04      0.62 o
  -9   4  14       16.88       20.76      0.66 o
  -8   4  14       45.10       45.63      1.28 o
  -7   4  14      144.35      140.20      2.16 o
  -6   4  14       92.79       91.69      2.12 o
  -5   4  14       90.92       88.81      2.15 o
  -4   4  14       42.95       37.59      1.27 o
  -3   4  14        3.35        2.55      0.70 o
  -2   4  14       77.91       65.36      1.02 o
  -1   4  14       32.38       32.68      0.85 o
   0   4  14        4.75        7.16      0.65 o
   1   4  14        2.89        3.61      0.66 o
   2   4  14       50.66       50.20      0.91 o
   3   4  14      105.63      115.17      1.42 o
   4   4  14        8.66        8.19      0.78 o
   5   4  14       15.65       15.14      0.68 o
   6   4  14        7.99        8.46      0.54 o
   7   4  14        4.19        3.46      0.61 o
  -9   5  14        0.66        1.26      0.81 o
  -8   5  14        2.05        2.17      0.92 o
  -7   5  14        2.52        3.62      0.80 o
  -6   5  14        0.35        1.01      0.95 o
  -5   5  14        5.85        5.24      1.07 o
  -4   5  14        9.09        9.39      1.12 o
  -3   5  14       72.86       72.97      1.85 o
  -2   5  14       56.32       53.25      0.87 o
  -1   5  14       28.51       29.22      0.69 o
   0   5  14        0.52        0.15      0.57 o
   1   5  14        6.04        7.53      0.59 o
   2   5  14        4.76        4.13      0.67 o
   3   5  14        9.78        9.73      0.68 o
   4   5  14        0.17        0.43      0.56 o
   5   5  14        1.54        2.53      0.49 o
   6   5  14        1.66        2.27      0.55 o
  -5   6  14        1.20        0.40      0.64 o
  -4   6  14        4.55        4.36      0.76 o
  -3   6  14        0.83        0.92      0.80 o
  -2   6  14        2.59        4.16      0.85 o
  -1   6  14        2.84        3.42      0.68 o
   0   6  14        7.08        8.21      0.51 o
   1   6  14        1.39        1.13      0.36 o
   2   6  14        3.32        3.68      0.35 o
   3   6  14       10.76       14.04      0.47 o
 -13   1  15        0.48        0.59      0.27 o
 -13   1  15        1.16        1.34      0.24 o
 -12   1  15       13.45       15.16      0.41 o
 -12   1  15       32.53       32.27      0.54 o
 -11   1  15        6.24        7.04      0.38 o
 -11   1  15       15.09       13.52      0.39 o
 -10   1  15        9.68        9.43      0.37 o
 -10   1  15        4.00        4.10      0.37 o
  -9   1  15       11.63       12.29      0.38 o
  -9   1  15        4.81        6.12      0.35 o
  -8   1  15       50.24       45.79      0.60 o
  -8   1  15       20.77       20.43      0.42 o
  -7   1  15        0.52        0.34      0.47 o
  -7   1  15        1.27        1.17      0.49 o
  -6   1  15        0.28        0.51      0.42 o
  -6   1  15        0.12        0.87      0.46 o
  -5   1  15       42.19       46.08      1.00 o
  -5   1  15      102.06      111.07      1.65 o
  -4   1  15        0.46        1.48      0.34 o
  -4   1  15        0.19        0.88      0.29 o
  -3   1  15       68.84       64.57      1.01 o
  -3   1  15       28.46       26.26      0.59 o
  -2   1  15        4.90        3.61      0.34 o
  -2   1  15       11.84        8.18      0.37 o
  -1   1  15       34.01       36.04      0.69 o
  -1   1  15       82.28       87.62      1.10 o
   0   1  15       31.13       32.60      0.69 o
   0   1  15       75.30       83.05      1.07 o
   1   1  15        0.97        0.74      0.33 o
   1   1  15        2.34        1.96      0.30 o
   2   1  15      116.37      124.11      1.59 o
   2   1  15       48.11       49.18      0.96 o
   3   1  15        0.03        0.63      0.40 o
   3   1  15        0.01        0.22      0.37 o
   4   1  15       10.79       10.49      0.63 o
   4   1  15       26.11       24.73      0.83 o
   5   1  15        6.06        7.39      0.42 o
   5   1  15       14.66       16.43      0.51 o
   6   1  15        0.97        1.61      0.53 o
   6   1  15        2.34        2.22      0.65 o
   7   1  15       15.07       14.89      0.66 o
   7   1  15       36.45       35.28      0.90 o
   8   1  15        0.11        0.85      0.47 o
   8   1  15        0.27        0.68      0.47 o
   9   1  15        8.56        8.60      0.48 o
   9   1  15        3.54        4.15      0.53 o
  10   1  15       19.67       19.12      1.03 o
  10   1  15        8.13        8.03      0.55 o
 -13   2  15        0.43        0.35      0.29 o
 -12   2  15        0.01        0.12      0.27 o
 -12   2  15        0.03        0.14      0.29 o
 -11   2  15        6.04        5.41      0.34 o
 -11   2  15        2.50        2.69      0.35 o
 -10   2  15        0.63        0.27      0.36 o
 -10   2  15        1.52        0.82      0.30 o
  -9   2  15        4.46        5.04      0.41 o
  -9   2  15       10.78        9.52      0.39 o
  -8   2  15       42.74       42.69      0.72 o
  -8   2  15       17.67       18.77      0.50 o
  -7   2  15       23.29       23.11      0.45 o
  -7   2  15       56.34       55.94      0.70 o
  -6   2  15      219.93      206.03      3.20 o
  -6   2  15      532.04      487.52      7.98 o
  -5   2  15       33.35       31.33      0.81 o
  -5   2  15       80.67       74.63      1.52 o
  -4   2  15       25.58       23.84      0.89 o
  -4   2  15       61.88       58.60      1.19 o
  -3   2  15        4.89        4.47      0.46 o
  -3   2  15       11.83       12.98      0.61 o
  -2   2  15       17.10       12.16      0.55 o
  -2   2  15        7.07        4.75      0.42 o
  -1   2  15      176.97      161.73      2.07 o
  -1   2  15       73.16       65.71      1.13 o
   0   2  15      381.95      411.91      5.38 o
   0   2  15      157.89      159.66      2.09 o
   1   2  15       63.16       61.28      0.96 o
   1   2  15       26.11       24.91      0.79 o
   2   2  15       46.96       43.17      1.27 o
   2   2  15      113.59      107.62      1.47 o
   3   2  15       25.31       23.76      0.73 o
   3   2  15       61.24       57.58      1.09 o
   4   2  15        0.39        0.86      0.37 o
   4   2  15        0.93        1.15      0.36 o
   5   2  15        0.35        0.75      0.52 o
   5   2  15        0.85       -0.09      0.53 o
   6   2  15        1.28        1.14      0.55 o
   6   2  15        3.09        3.03      0.49 o
   7   2  15        0.18        0.60      0.49 o
   7   2  15        0.44       -0.01      0.48 o
   8   2  15       26.33       31.31      0.85 o
   8   2  15       10.89       12.07      0.52 o
   9   2  15        2.18        2.89      0.48 o
   9   2  15        5.27        5.13      0.42 o
  10   2  15        0.30       -0.50      0.50 o
  10   2  15        0.12        0.01      0.48 o
 -12   3  15        0.42        0.31      0.24 o
 -12   3  15        1.01        0.51      0.25 o
 -11   3  15        0.00        0.28      0.29 o
 -11   3  15        0.00        0.14      0.27 o
 -10   3  15        2.06        2.50      0.34 o
 -10   3  15        4.98        6.15      0.39 o
  -9   3  15       25.09       26.55      0.66 o
  -9   3  15       60.70       61.58      0.88 o
  -8   3  15        4.06        4.38      0.42 o
  -8   3  15        9.81       10.27      0.47 o
  -7   3  15       83.55       83.47      1.14 o
  -7   3  15      202.11      201.67      2.24 o
  -6   3  15       54.21       50.82      0.83 o
  -6   3  15      131.14      129.15      1.45 o
  -5   3  15       30.92       30.81      0.64 o
  -5   3  15       74.81       71.53      0.89 o
  -4   3  15        8.50        8.36      0.66 o
  -4   3  15       20.57       19.68      0.85 o
  -3   3  15       22.24       20.20      0.77 o
  -3   3  15        9.19        9.33      0.58 o
  -2   3  15       16.56       16.25      0.81 o
  -2   3  15        6.85        7.07      0.55 o
  -1   3  15        6.75        6.26      0.54 o
  -1   3  15       16.32       16.12      0.80 o
   0   3  15       29.81       29.12      1.05 o
   0   3  15       12.32       12.41      0.64 o
   1   3  15        4.84        4.46      0.54 o
   1   3  15        2.00        2.06      0.57 o
   2   3  15      340.00      320.45      2.35 o
   2   3  15      140.55      130.81      1.32 o
   3   3  15        0.06       -0.22      0.32 o
   3   3  15        0.03       -0.36      0.36 o
   4   3  15        1.66        1.25      0.35 o
   4   3  15        4.02        2.48      0.34 o
   5   3  15       69.99       70.99      1.10 o
   5   3  15       28.93       30.13      0.75 o
   6   3  15        1.53        2.24      0.43 o
   6   3  15        3.70        4.08      0.41 o
   7   3  15        2.19        2.35      0.46 o
   7   3  15        5.31        5.45      0.42 o
   8   3  15       16.33       18.40      0.64 o
   8   3  15        6.75        7.79      0.62 o
   9   3  15        0.87        0.68      0.37 o
   9   3  15        2.10        1.11      0.53 o
 -10   4  15        4.24        5.62      0.39 o
 -10   4  15        1.75        3.04      0.30 o
  -9   4  15       13.71       14.53      0.50 o
  -9   4  15       33.16       33.63      1.03 o
  -8   4  15        5.70        7.13      0.59 o
  -8   4  15       13.80       16.04      0.80 o
  -7   4  15        0.77        0.59      0.66 o
  -7   4  15        1.86        1.88      0.51 o
  -6   4  15        5.65        7.48      0.80 o
  -6   4  15       13.67       13.71      0.60 o
  -5   4  15        3.86        3.11      0.61 o
  -5   4  15        9.34       10.37      0.59 o
  -4   4  15       31.57       30.39      0.81 o
  -4   4  15       76.36       75.77      1.24 o
  -3   4  15       40.87       37.13      0.80 o
  -3   4  15       16.90       15.50      0.55 o
  -2   4  15        0.06       -0.17      0.34 o
  -2   4  15        0.03       -0.35      0.35 o
  -1   4  15       24.60       22.86      0.56 o
  -1   4  15       59.50       53.13      0.89 o
   0   4  15        7.07        6.74      0.37 o
   0   4  15       17.10       15.13      0.55 o
   1   4  15        3.02        2.56      0.36 o
   1   4  15        7.31        6.42      0.47 o
   2   4  15        5.89        6.36      0.40 o
   2   4  15       14.25       13.58      0.50 o
   3   4  15       37.90       37.83      0.82 o
   3   4  15       15.67       15.27      0.48 o
   4   4  15       31.97       35.76      0.80 o
   4   4  15       13.22       13.76      0.46 o
   5   4  15        0.20        0.26      0.34 o
   5   4  15        0.49        0.80      0.33 o
   6   4  15        2.40        2.41      0.33 o
   6   4  15        5.80        5.78      0.31 o
   7   4  15        1.82        2.41      0.35 o
   7   4  15        4.40        4.52      0.34 o
  -8   5  15        1.03        0.65      0.61 o
  -8   5  15        2.50        3.03      0.43 o
  -7   5  15        2.58        2.53      0.51 o
  -7   5  15        1.07        0.57      0.50 o
  -6   5  15       10.55       10.44      0.71 o
  -6   5  15       25.51       26.23      1.00 o
  -5   5  15        0.16       -0.34      0.60 o
  -5   5  15        0.38        0.67      0.44 o
  -4   5  15        3.53        2.47      0.66 o
  -4   5  15        8.53        9.97      0.66 o
  -3   5  15        4.62        3.24      0.45 o
  -3   5  15        1.91        1.02      0.51 o
  -2   5  15        2.84        2.60      0.36 o
  -2   5  15        6.87        5.27      0.35 o
  -1   5  15        1.17        1.14      0.34 o
  -1   5  15        0.48        0.56      0.32 o
   0   5  15        5.63        6.43      0.38 o
   0   5  15        2.33        2.88      0.33 o
   1   5  15        4.78        5.59      0.38 o
   1   5  15        1.98        2.17      0.35 o
   2   5  15        4.23        4.96      0.37 o
   2   5  15       10.23       10.18      0.46 o
   3   5  15        5.15        5.35      0.39 o
   3   5  15       12.47       10.25      0.45 o
   4   5  15        1.11        1.17      0.29 o
   4   5  15        2.69        3.29      0.35 o
   5   5  15        3.55        4.48      0.31 o
   5   5  15        8.60        8.61      0.38 o
  -5   6  15        4.40        3.13      0.55 o
  -5   6  15        1.82        1.72      0.60 o
  -4   6  15        4.89        5.63      0.65 o
  -4   6  15       11.83       12.91      0.85 o
  -3   6  15        5.40        5.92      0.50 o
  -3   6  15       13.06       13.43      0.88 o
  -2   6  15        0.02        0.54      0.44 o
  -2   6  15        0.05        0.33      0.38 o
  -1   6  15       25.60       22.79      0.53 o
  -1   6  15       10.58       10.60      0.41 o
   0   6  15        0.57        0.46      0.24 o
   0   6  15        1.39        0.79      0.24 o
   1   6  15        0.32        0.57      0.23 o
   1   6  15        0.76        0.90      0.23 o
   2   6  15        0.80        0.67      0.23 o
   2   6  15        0.33        0.54      0.25 o
 -13   0  16       12.53       13.74      0.99 o
 -12   0  16        0.50       -0.14      0.50 o
 -11   0  16        7.16        7.54      0.65 o
 -10   0  16      109.16      100.28      1.49 o
  -9   0  16       64.03       56.79      1.01 o
  -8   0  16        1.30        2.41      0.46 o
  -7   0  16       12.98       13.33      0.92 o
  -6   0  16        3.72        3.86      0.78 o
  -5   0  16       34.14       36.67      1.64 o
  -4   0  16       15.02       16.19      0.82 o
  -3   0  16       42.84       46.10      1.02 o
  -2   0  16        0.86        0.89      0.65 o
  -1   0  16      273.66      280.50      3.47 o
   0   0  16      117.36      127.00      2.03 o
   1   0  16      284.31      282.19      4.85 o
   2   0  16      290.48      279.46      5.59 o
   3   0  16      142.54      153.06      3.41 o
   4   0  16      163.08      157.24      3.42 o
   5   0  16        4.76        3.14      0.88 o
   6   0  16        7.81        9.76      1.35 o
   7   0  16       11.38       11.19      1.30 o
   8   0  16        0.53        0.72      1.03 o
   9   0  16        4.36        4.22      1.02 o
 -13   1  16        0.67        1.45      0.51 o
 -12   1  16        1.80        1.70      0.47 o
 -11   1  16       15.24       15.97      0.60 o
 -10   1  16      164.28      164.31      1.49 o
  -9   1  16       25.05       24.32      0.60 o
  -8   1  16        1.61       -0.07      0.45 o
  -7   1  16      150.44      128.83      2.07 o
  -6   1  16       86.05       77.36      1.47 o
  -5   1  16      383.12      384.66      5.73 o
  -4   1  16      391.12      405.15      4.69 o
  -3   1  16       11.93       10.95      0.51 o
  -2   1  16       33.07       34.54      0.76 o
  -1   1  16       73.97       83.75      1.15 o
   0   1  16       20.22       21.16      0.68 o
   1   1  16       41.13       42.14      1.02 o
   2   1  16       35.02       40.09      1.17 o
   3   1  16       63.95       59.63      1.97 o
   4   1  16      138.62      139.68      1.74 o
   5   1  16       67.04       60.42      1.54 o
   6   1  16        4.89        4.12      0.88 o
   7   1  16        0.47        0.86      0.86 o
   8   1  16        0.10        0.15      0.76 o
   9   1  16        1.73        0.74      0.78 o
 -12   2  16        4.59        4.88      0.41 o
 -11   2  16        1.24        2.22      0.50 o
 -10   2  16        4.51        6.48      0.56 o
  -9   2  16       28.80       32.57      0.73 o
  -8   2  16      119.00      117.66      1.25 o
  -7   2  16       23.73       23.78      0.55 o
  -6   2  16      217.84      215.89      1.90 o
  -5   2  16       76.70       75.10      1.81 o
  -4   2  16       45.55       44.46      1.39 o
  -3   2  16      120.97      114.69      1.79 o
  -2   2  16        6.31        6.64      0.73 o
  -1   2  16       64.77       66.50      1.28 o
   0   2  16       77.13       84.08      1.47 o
   1   2  16       21.46       21.68      1.00 o
   2   2  16       34.60       37.88      1.05 o
   3   2  16       21.17       19.82      0.73 o
   4   2  16      247.99      256.67      3.26 o
   5   2  16       72.49       73.88      1.68 o
   6   2  16       60.81       66.96      1.31 o
   7   2  16       18.20       19.65      0.93 o
   8   2  16       32.74       38.73      0.98 o
   9   2  16        0.05        0.24      0.75 o
 -11   3  16        0.10        0.38      0.38 o
 -10   3  16        7.95        9.80      0.50 o
  -9   3  16       18.50       21.14      0.61 o
  -8   3  16       29.85       30.14      0.72 o
  -7   3  16      171.94      168.75      1.96 o
  -6   3  16       20.28       19.68      0.74 o
  -5   3  16       52.08       53.94      0.86 o
  -4   3  16       84.37       85.79      1.04 o
  -3   3  16       89.47       86.78      0.95 o
  -2   3  16       49.91       51.13      0.87 o
  -1   3  16        6.87        7.50      0.55 o
   0   3  16       11.18       11.20      0.55 o
   1   3  16       75.71       75.51      0.90 o
   2   3  16       15.79       18.76      0.82 o
   3   3  16       23.10       22.23      0.78 o
   4   3  16       30.40       30.48      0.78 o
   5   3  16       38.90       34.04      0.89 o
   6   3  16        9.59       11.09      0.80 o
   7   3  16       30.85       33.44      0.90 o
   8   3  16        3.49        5.25      0.68 o
 -10   4  16       10.14       11.44      0.44 o
  -9   4  16       15.64       15.99      0.61 o
  -8   4  16       21.55       24.61      0.89 o
  -7   4  16       30.37       32.31      1.27 o
  -6   4  16       23.53       26.92      1.06 o
  -5   4  16      127.31      133.88      1.49 o
  -4   4  16      102.37       91.54      1.29 o
  -3   4  16       16.26       16.07      0.71 o
  -2   4  16       25.17       20.10      0.74 o
  -1   4  16       29.65       20.21      0.77 o
   0   4  16        6.71        7.36      0.66 o
   1   4  16       52.19       43.77      0.90 o
   2   4  16        6.26        7.60      0.71 o
   3   4  16        8.00        9.57      0.65 o
   4   4  16       17.86       16.05      0.69 o
   5   4  16        9.05       10.14      0.57 o
   6   4  16       18.73       18.79      0.53 o
   7   4  16        5.07        4.98      0.54 o
  -8   5  16        0.00       -0.34      0.83 o
  -7   5  16        3.04        3.00      0.71 o
  -6   5  16        3.13        3.77      0.83 o
  -5   5  16        8.77       10.38      0.98 o
  -4   5  16        4.35        2.83      0.98 o
  -3   5  16        0.85        1.82      0.55 o
  -2   5  16       26.74       26.87      0.73 o
  -1   5  16       12.90       13.77      0.66 o
   0   5  16       27.10       27.90      0.75 o
   1   5  16       23.43       23.48      0.71 o
   2   5  16        5.45        4.04      0.59 o
   3   5  16        2.58        3.47      0.49 o
   4   5  16       10.62       12.18      0.46 o
   5   5  16        2.16        3.08      0.44 o
  -4   6  16        3.54        6.21      0.90 o
  -3   6  16        4.73        5.57      0.98 o
  -2   6  16        4.50        6.90      1.06 o
  -1   6  16       11.40       15.09      1.10 o
   0   6  16        0.17       -0.13      0.89 o
   1   6  16        1.02       -0.32      0.81 o
 -13   1  17        0.10        0.34      0.37 o
 -13   1  17        0.24        0.44      0.30 o
 -12   1  17        1.49        1.82      0.29 o
 -12   1  17        3.60        2.78      0.25 o
 -11   1  17        8.11       10.01      0.38 o
 -11   1  17       19.62       21.67      0.49 o
 -10   1  17        9.32        9.94      0.38 o
 -10   1  17       22.55       21.09      0.53 o
  -9   1  17        1.14        0.63      0.28 o
  -9   1  17        0.47       -0.16      0.30 o
  -8   1  17       21.97       19.35      0.47 o
  -8   1  17       53.15       44.65      0.70 o
  -7   1  17        3.41        4.38      0.29 o
  -7   1  17        8.25        9.40      0.31 o
  -6   1  17       40.47       39.26      0.97 o
  -6   1  17       16.73       17.05      0.74 o
  -5   1  17       68.18       61.13      1.43 o
  -5   1  17       28.18       25.36      0.85 o
  -4   1  17       12.57       12.22      0.52 o
  -4   1  17       30.41       28.13      0.90 o
  -3   1  17        3.63        3.21      0.46 o
  -3   1  17        8.77        7.72      0.58 o
  -2   1  17       67.18       63.82      1.21 o
  -2   1  17      162.52      154.83      2.20 o
  -1   1  17       13.50       15.10      0.57 o
  -1   1  17        5.58        6.94      0.54 o
   0   1  17        2.96        3.30      0.47 o
   0   1  17        1.22        1.51      0.46 o
   1   1  17        5.39        4.93      0.52 o
   1   1  17        2.23        2.42      0.55 o
   2   1  17       17.37       16.76      0.76 o
   2   1  17       42.03       37.92      0.88 o
   3   1  17        0.02        0.01      0.45 o
   3   1  17        0.05        0.61      0.40 o
   4   1  17        0.46        0.14      0.42 o
   4   1  17        1.11        1.15      0.35 o
   5   1  17       11.12       10.62      0.63 o
   5   1  17       26.89       25.53      1.00 o
   6   1  17        1.04        1.49      0.55 o
   6   1  17        0.43        0.83      0.51 o
   7   1  17        0.62        0.61      0.49 o
   7   1  17        1.50        1.77      0.52 o
   8   1  17        1.67        1.31      0.42 o
   8   1  17        4.03        4.46      0.48 o
   9   1  17        8.32        7.98      0.44 o
   9   1  17        3.44        3.45      0.45 o
 -12   2  17        1.69        1.83      0.27 o
 -12   2  17        4.09        4.09      0.25 o
 -11   2  17        0.99        1.57      0.26 o
 -11   2  17        0.41        0.41      0.30 o
 -10   2  17        0.19        0.10      0.34 o
 -10   2  17        0.46        0.28      0.28 o
  -9   2  17        0.10        0.11      0.33 o
  -9   2  17        0.24       -0.13      0.27 o
  -8   2  17        6.59        7.37      0.37 o
  -8   2  17       15.94       14.34      0.46 o
  -7   2  17       19.91       21.14      0.52 o
  -7   2  17       48.17       47.45      0.80 o
  -6   2  17       23.37       20.80      0.45 o
  -6   2  17       56.53       50.21      0.72 o
  -5   2  17      331.80      315.30      3.10 o
  -5   2  17      802.65      776.16      7.65 o
  -4   2  17        4.99        5.50      0.64 o
  -4   2  17       12.07       10.90      0.64 o
  -3   2  17       40.19       33.44      0.94 o
  -3   2  17       16.61       15.86      0.68 o
  -2   2  17       19.05       18.09      0.72 o
  -2   2  17       46.09       45.64      1.08 o
  -1   2  17       42.17       41.56      1.00 o
  -1   2  17      102.02      105.03      1.75 o
   0   2  17        5.53        4.60      0.52 o
   0   2  17       13.37       11.59      0.64 o
   1   2  17        1.73        1.96      0.51 o
   1   2  17        0.71        1.02      0.48 o
   2   2  17        1.71        1.17      0.28 o
   2   2  17        0.71        0.57      0.29 o
   3   2  17        7.52        8.26      0.43 o
   3   2  17       18.20       19.02      0.49 o
   4   2  17        3.35        3.30      0.56 o
   4   2  17        1.38        2.02      0.52 o
   5   2  17       17.39       19.08      0.73 o
   5   2  17       42.08       43.21      1.21 o
   6   2  17       20.36       21.59      0.74 o
   6   2  17       49.25       49.95      1.35 o
   7   2  17       12.31       13.94      0.58 o
   7   2  17       29.77       32.50      1.07 o
   8   2  17       10.56       11.90      0.56 o
   8   2  17       25.54       25.69      0.96 o
   9   2  17        9.75        9.54      0.49 o
   9   2  17        4.03        4.00      0.42 o
 -11   3  17        1.91        2.75      0.26 o
 -11   3  17        4.62        5.40      0.29 o
 -10   3  17        0.33        0.80      0.30 o
 -10   3  17        0.13        0.31      0.28 o
  -9   3  17        1.03        1.05      0.36 o
  -9   3  17        2.48        2.12      0.34 o
  -8   3  17      187.23      188.00      1.91 o
  -8   3  17       77.40       81.38      1.17 o
  -7   3  17        2.94        3.99      0.35 o
  -7   3  17        7.11        6.91      0.39 o
  -6   3  17        0.43        0.48      0.37 o
  -6   3  17        1.04        0.33      0.33 o
  -5   3  17        7.01        6.36      0.44 o
  -5   3  17        2.90        2.33      0.40 o
  -4   3  17       13.65       14.12      0.58 o
  -4   3  17       33.03       35.79      0.84 o
  -3   3  17        0.00       -0.03      0.31 o
  -3   3  17        0.00        0.03      0.27 o
  -2   3  17        8.85        7.94      0.36 o
  -2   3  17       21.41       18.05      0.44 o
  -1   3  17        2.06        1.98      0.31 o
  -1   3  17        4.99        6.19      0.33 o
   0   3  17        0.12        0.33      0.28 o
   0   3  17        0.05        0.13      0.28 o
   1   3  17      303.31      278.66      2.85 o
   1   3  17      125.38      110.14      1.47 o
   2   3  17       31.37       28.81      0.77 o
   2   3  17       12.97       13.19      0.46 o
   3   3  17       23.81       20.75      0.56 o
   3   3  17        9.84        8.88      0.42 o
   4   3  17       60.56       64.28      1.14 o
   4   3  17       25.04       25.98      0.61 o
   5   3  17        3.93        4.78      0.49 o
   5   3  17        9.52       10.04      0.49 o
   6   3  17        1.03        0.74      0.43 o
   6   3  17        2.50        2.12      0.44 o
   7   3  17       11.90       11.52      0.64 o
   7   3  17        4.92        5.26      0.42 o
   8   3  17        0.71        0.84      0.39 o
   8   3  17        1.72        1.85      0.38 o
  -9   4  17        0.08        0.09      0.37 o
  -8   4  17        4.91        7.25      0.87 o
  -8   4  17       11.89       13.16      0.67 o
  -7   4  17        1.82        2.07      0.51 o
  -7   4  17        4.40        6.29      0.41 o
  -6   4  17       56.21       54.65      0.97 o
  -6   4  17       23.23       23.76      0.90 o
  -5   4  17        0.04        0.31      0.38 o
  -5   4  17        0.09        0.00      0.35 o
  -4   4  17        2.49        3.06      0.42 o
  -4   4  17        6.03        5.30      0.41 o
  -3   4  17       39.25       39.21      0.73 o
  -3   4  17       16.22       17.07      0.52 o
  -2   4  17       14.20       11.78      0.48 o
  -2   4  17       34.35       27.64      0.66 o
  -1   4  17        8.35        6.31      0.42 o
  -1   4  17       20.20       16.09      0.45 o
   0   4  17        0.25        0.55      0.31 o
   0   4  17        0.59        0.83      0.32 o
   1   4  17        0.38        0.41      0.35 o
   1   4  17        0.91        0.80      0.31 o
   2   4  17        2.39        2.28      0.35 o
   2   4  17        5.77        5.68      0.40 o
   3   4  17       22.21       22.68      0.63 o
   3   4  17        9.18        9.21      0.40 o
   4   4  17        2.98        2.42      0.35 o
   4   4  17        7.22        5.81      0.37 o
   5   4  17        0.69        0.84      0.30 o
   5   4  17        1.67        1.68      0.25 o
   6   4  17        3.76        2.96      0.32 o
   6   4  17        1.55        2.06      0.30 o
  -7   5  17        1.33        1.24      0.42 o
  -7   5  17        3.21        2.71      0.65 o
  -6   5  17        0.04       -0.13      0.46 o
  -6   5  17        0.09        0.05      0.34 o
  -5   5  17        4.12        5.92      0.50 o
  -5   5  17        1.70        2.45      0.52 o
  -4   5  17       11.62       10.51      0.49 o
  -4   5  17        4.80        3.51      0.89 o
  -3   5  17       35.75       38.37      0.81 o
  -3   5  17       86.49       89.81      1.44 o
  -2   5  17       22.94       24.78      0.65 o
  -2   5  17       55.49       56.82      0.86 o
  -1   5  17        1.38        1.18      0.32 o
  -1   5  17        0.57        0.38      0.34 o
   0   5  17       21.55       21.23      0.56 o
   0   5  17        8.91        8.72      0.41 o
   1   5  17        6.04        6.49      0.34 o
   1   5  17        2.50        3.25      0.34 o
   2   5  17        0.02        0.24      0.29 o
   2   5  17        0.04        0.32      0.26 o
   3   5  17        0.00        0.37      0.24 o
   3   5  17        0.00        0.13      0.26 o
   4   5  17        4.36        5.19      0.25 o
   4   5  17        1.80        3.01      0.25 o
 -12   0  18        9.39       10.66      0.55 o
 -11   0  18        4.24        4.08      0.58 o
 -10   0  18       18.15       17.68      0.66 o
  -9   0  18      249.50      233.61      2.52 o
  -8   0  18       85.90       77.75      1.17 o
  -7   0  18      146.79      118.49      1.38 o
  -6   0  18       24.39       20.10      0.88 o
  -5   0  18       21.63       24.43      1.21 o
  -4   0  18        9.03       12.41      0.87 o
  -3   0  18       37.34       38.83      1.17 o
  -2   0  18      101.60       98.66      1.86 o
  -1   0  18       68.42       68.08      1.74 o
   0   0  18      358.81      356.96      7.00 o
   1   0  18        1.88        0.87      1.21 o
   2   0  18      656.23      628.61     11.76 o
   3   0  18       26.42       23.15      1.00 o
   4   0  18      221.47      234.60      4.28 o
   5   0  18       19.93       23.79      1.50 o
   6   0  18       10.88       14.30      1.33 o
   7   0  18       18.37       18.49      1.15 o
   8   0  18        3.34        3.89      0.87 o
 -12   1  18        8.11       13.08      0.44 o
 -11   1  18        0.99        0.93      0.40 o
 -10   1  18        3.28        2.26      0.46 o
  -9   1  18      114.51      119.26      1.18 o
  -8   1  18       50.28       46.08      0.77 o
  -7   1  18       22.87       23.95      0.65 o
  -6   1  18      106.53       94.65      0.96 o
  -5   1  18       39.73       40.52      1.26 o
  -4   1  18      128.29      130.97      2.10 o
  -3   1  18      190.41      191.02      2.67 o
  -2   1  18      150.94      157.15      2.30 o
  -1   1  18        4.79        3.83      0.73 o
   0   1  18        7.39        7.51      0.75 o
   1   1  18       79.46       81.79      1.68 o
   2   1  18       62.68       60.18      1.08 o
   3   1  18       10.22        8.09      0.71 o
   4   1  18       26.92       29.45      0.96 o
   5   1  18       17.38       17.94      1.00 o
   6   1  18        9.48       10.40      0.92 o
   7   1  18       35.30       35.24      0.94 o
   8   1  18        0.72        0.89      0.61 o
 -12   2  18        0.07        0.36      0.34 o
 -11   2  18        3.47        3.73      0.45 o
 -10   2  18       12.62       13.76      0.52 o
  -9   2  18        0.07        0.26      0.39 o
  -8   2  18       16.06       15.81      0.55 o
  -7   2  18       63.51       61.82      0.89 o
  -6   2  18       48.85       51.26      0.87 o
  -5   2  18      392.98      387.73      3.20 o
  -4   2  18      186.15      186.36      1.58 o
  -3   2  18      241.12      226.39      3.10 o
  -2   2  18       35.21       31.55      0.99 o
  -1   2  18       46.44       39.82      1.07 o
   0   2  18       23.28       21.88      0.79 o
   1   2  18       27.57       26.49      0.60 o
   2   2  18       11.92       10.85      0.87 o
   3   2  18       64.47       59.99      1.18 o
   4   2  18       16.26       20.60      1.04 o
   5   2  18       55.62       50.72      1.43 o
   6   2  18       81.69       80.05      1.39 o
   7   2  18        8.41        6.16      0.70 o
   8   2  18        0.03        1.31      0.56 o
 -11   3  18        0.42        0.61      0.37 o
 -10   3  18        0.81        1.21      0.46 o
  -9   3  18        7.77        9.69      0.55 o
  -8   3  18        8.49        9.08      0.55 o
  -7   3  18       13.77       13.36      0.57 o
  -6   3  18       41.93       43.65      0.86 o
  -5   3  18      111.34      108.30      1.36 o
  -4   3  18       31.33       31.77      0.94 o
  -3   3  18       39.02       38.93      0.90 o
  -2   3  18       33.53       32.66      0.88 o
  -1   3  18       18.48       17.74      0.77 o
   0   3  18       90.66       81.39      1.09 o
   1   3  18        3.12        3.53      0.67 o
   2   3  18       15.23       13.89      0.73 o
   3   3  18       23.52       24.69      0.73 o
   4   3  18       13.18       15.00      0.79 o
   5   3  18       51.35       52.78      1.11 o
   6   3  18       31.71       32.90      0.85 o
   7   3  18       14.80       14.81      0.59 o
  -8   4  18        6.70        7.17      1.05 o
  -7   4  18       29.55       32.62      0.95 o
  -6   4  18       54.74       51.89      1.02 o
  -5   4  18       51.56       51.94      0.93 o
  -4   4  18        9.54       10.06      0.68 o
  -3   4  18       29.44       28.91      0.76 o
  -2   4  18       26.23       24.76      0.75 o
  -1   4  18       14.04       13.11      0.69 o
   0   4  18        9.25        8.37      0.70 o
   1   4  18        1.65        3.52      0.60 o
   2   4  18        7.90        8.45      0.60 o
   3   4  18       67.21       69.93      0.98 o
   4   4  18       34.14       34.97      0.68 o
   5   4  18       12.83       11.91      0.49 o
   6   4  18        2.53        1.31      0.64 o
  -6   5  18       22.83       26.49      1.29 o
  -5   5  18        9.57       12.10      1.26 o
  -4   5  18        4.10        4.82      0.88 o
  -3   5  18       28.48       30.19      0.74 o
  -2   5  18        2.17        2.90      0.52 o
  -1   5  18       11.27       11.89      0.58 o
   0   5  18        2.16        2.75      0.51 o
   1   5  18        7.64        7.44      0.48 o
   2   5  18        9.54       10.65      0.46 o
   3   5  18       20.65       20.37      0.46 o
 -12   1  19        2.92        2.52      0.21 o
 -12   1  19        1.21        1.30      0.23 o
 -11   1  19        0.04       -0.05      0.24 o
 -11   1  19        0.09       -0.17      0.24 o
 -10   1  19        1.25        1.70      0.28 o
 -10   1  19        0.52        1.05      0.30 o
  -9   1  19       17.59       14.43      0.40 o
  -9   1  19        7.27        6.85      0.36 o
  -8   1  19        0.07       -0.07      0.30 o
  -8   1  19        0.16        0.27      0.28 o
  -7   1  19       56.60       42.32      0.69 o
  -7   1  19       23.40       18.56      0.46 o
  -6   1  19        1.78        2.06      0.33 o
  -6   1  19        4.31        3.59      0.33 o
  -5   1  19        0.62        0.80      0.26 o
  -5   1  19        1.49        1.47      0.26 o
  -4   1  19      328.84      314.89      5.43 o
  -4   1  19      135.94      134.91      2.60 o
  -3   1  19      582.55      552.37      8.86 o
  -3   1  19      240.81      230.60      3.12 o
  -2   1  19        2.30        2.48      0.52 o
  -2   1  19        5.55        4.17      0.56 o
  -1   1  19       16.04       15.37      0.70 o
  -1   1  19       38.79       36.50      1.00 o
   0   1  19       12.79       13.00      0.75 o
   0   1  19       30.95       31.81      1.08 o
   1   1  19        9.50        9.64      0.40 o
   1   1  19        3.93        4.04      0.32 o
   2   1  19        5.23        4.80      0.37 o
   2   1  19       12.64       11.15      0.45 o
   3   1  19        6.07        4.84      0.62 o
   3   1  19        2.51        1.91      0.46 o
   4   1  19        5.01        4.41      0.48 o
   4   1  19       12.13       12.98      0.69 o
   5   1  19       14.29       13.28      0.64 o
   5   1  19       34.57       31.64      0.97 o
   6   1  19       13.13       12.57      0.65 o
   6   1  19        5.43        5.94      0.55 o
   7   1  19        0.17        0.02      0.41 o
   7   1  19        0.40        0.46      0.43 o
   8   1  19        0.84        0.51      0.34 o
   8   1  19        2.02        1.83      0.41 o
 -11   2  19        2.88        3.06      0.24 o
 -11   2  19        1.19        1.80      0.27 o
 -10   2  19        0.00       -0.23      0.23 o
 -10   2  19        0.00       -0.28      0.28 o
  -9   2  19       26.73       27.08      0.58 o
  -9   2  19       11.05       11.96      0.38 o
  -8   2  19        0.13        0.44      0.32 o
  -8   2  19        0.31        1.18      0.35 o
  -7   2  19       73.54       66.53      0.92 o
  -7   2  19       30.40       27.73      0.65 o
  -6   2  19       48.55       51.53      0.85 o
  -6   2  19      117.45      122.19      1.42 o
  -5   2  19       29.46       26.85      0.70 o
  -5   2  19       12.18       13.13      0.51 o
  -4   2  19       13.02       13.21      0.41 o
  -4   2  19       31.50       31.43      0.57 o
  -3   2  19       84.48       82.20      0.96 o
  -3   2  19      204.37      202.44      1.62 o
  -2   2  19      209.76      192.56      1.55 o
  -2   2  19       86.71       79.24      0.94 o
  -1   2  19        0.05       -0.22      0.28 o
  -1   2  19        0.11       -0.26      0.26 o
   0   2  19       23.07       20.41      0.44 o
   0   2  19        9.54       10.02      0.37 o
   1   2  19       53.34       49.00      0.82 o
   1   2  19      129.03      121.17      1.52 o
   2   2  19        9.64        7.90      0.50 o
   2   2  19       23.32       18.95      0.58 o
   3   2  19       25.12       22.62      0.79 o
   3   2  19       10.39       10.45      0.53 o
   4   2  19        0.72        0.50      0.50 o
   4   2  19        0.30        0.00      0.50 o
   5   2  19        0.24        0.07      0.55 o
   5   2  19        0.59       -0.55      0.55 o
   6   2  19        4.64        4.09      0.51 o
   6   2  19        1.92        1.03      0.45 o
   7   2  19        4.26        3.91      0.41 o
   7   2  19       10.29        7.89      0.54 o
   8   2  19       19.47       18.03      0.66 o
 -10   3  19        0.32        0.52      0.25 o
 -10   3  19        0.13        0.38      0.29 o
  -9   3  19       10.47       12.50      0.43 o
  -9   3  19       25.33       30.77      0.68 o
  -8   3  19        0.71        0.35      0.30 o
  -8   3  19        0.29        0.57      0.30 o
  -7   3  19        7.85        8.48      0.41 o
  -7   3  19        3.25        3.35      0.38 o
  -6   3  19        2.41        2.60      0.35 o
  -6   3  19        1.00        0.98      0.37 o
  -5   3  19       19.76       19.59      0.62 o
  -5   3  19        8.17        8.03      0.45 o
  -4   3  19        6.18        5.03      0.39 o
  -4   3  19        2.56        2.52      0.40 o
  -3   3  19        4.87        4.82      0.43 o
  -3   3  19       11.77       11.20      0.45 o
  -2   3  19        6.63        5.43      0.40 o
  -2   3  19        2.74        1.86      0.39 o
  -1   3  19        0.76        0.58      0.38 o
  -1   3  19        1.85        1.49      0.33 o
   0   3  19       11.04        9.59      0.43 o
   0   3  19       26.70       21.42      0.55 o
   1   3  19        1.28        2.36      0.31 o
   1   3  19        0.53        0.98      0.34 o
   2   3  19       36.77       33.35      0.71 o
   2   3  19       88.96       85.26      1.07 o
   3   3  19       10.69       11.56      0.42 o
   3   3  19        4.42        6.19      0.38 o
   4   3  19       43.81       43.96      0.88 o
   4   3  19       18.11       19.13      0.58 o
   5   3  19        2.98        3.76      0.45 o
   5   3  19        7.20        6.93      0.47 o
   6   3  19        9.35       11.15      0.55 o
   6   3  19        3.87        5.58      0.42 o
   7   3  19        0.32        1.05      0.35 o
   7   3  19        0.13        0.37      0.41 o
  -8   4  19        0.00       -0.20      0.30 o
  -8   4  19        0.00       -0.35      0.66 o
  -7   4  19        1.57        1.66      0.46 o
  -7   4  19        3.80        3.17      0.34 o
  -6   4  19        0.08        0.44      0.30 o
  -6   4  19        0.03        0.03      0.33 o
  -5   4  19        4.75        5.54      0.42 o
  -5   4  19       11.49       12.21      0.46 o
  -4   4  19        1.30        2.05      0.36 o
  -4   4  19        0.54        1.28      0.38 o
  -3   4  19        0.21        0.17      0.34 o
  -3   4  19        0.51        0.35      0.32 o
  -2   4  19       10.60       10.90      0.46 o
  -2   4  19       25.63       26.35      0.63 o
  -1   4  19        3.63        3.06      0.38 o
  -1   4  19        8.77        7.59      0.38 o
   0   4  19       17.43       13.23      0.41 o
   0   4  19        7.21        6.03      0.38 o
   1   4  19        0.22        0.18      0.30 o
   1   4  19        0.53        0.13      0.29 o
   2   4  19        0.01        0.15      0.27 o
   2   4  19        0.00        0.16      0.29 o
   3   4  19        6.42        6.62      0.31 o
   3   4  19        2.65        3.30      0.31 o
   4   4  19        9.42       11.21      0.36 o
   4   4  19        3.89        5.16      0.31 o
   5   4  19        0.00        0.02      0.30 o
   5   4  19        0.01       -0.34      0.34 o
  -6   5  19        0.00        0.21      0.30 o
  -6   5  19        0.00        0.33      0.61 o
  -5   5  19        0.10       -0.09      0.70 o
  -5   5  19        0.24        0.16      0.27 o
  -4   5  19        0.96        0.89      0.31 o
  -4   5  19        2.31        2.45      0.32 o
  -3   5  19        0.17        0.95      0.32 o
  -3   5  19        0.42        0.18      0.29 o
  -2   5  19       11.46       10.83      0.38 o
  -2   5  19        4.74        5.84      0.34 o
  -1   5  19        0.00        0.00      0.28 o
  -1   5  19        0.00        0.59      0.29 o
   0   5  19       20.90       22.12      0.52 o
   0   5  19        8.64        9.88      0.36 o
   1   5  19        1.95        3.13      0.27 o
   1   5  19        4.72        4.83      0.27 o
   2   5  19        0.05        0.35      0.23 o
   2   5  19        0.13        0.49      0.21 o
 -12   0  20        7.89        9.07      0.54 o
 -11   0  20       16.80       18.07      0.64 o
 -10   0  20       41.84       40.03      0.74 o
  -9   0  20       40.62       37.82      0.89 o
  -8   0  20      226.35      209.89      2.57 o
  -7   0  20        1.09        0.22      0.77 o
  -6   0  20        9.87        7.18      0.88 o
  -5   0  20       23.02       18.56      0.74 o
  -4   0  20       72.66       60.67      0.93 o
  -3   0  20       76.01       72.47      1.38 o
  -2   0  20      336.46      340.14      4.43 o
  -1   0  20      505.61      499.40      6.27 o
   0   0  20       16.20       18.57      1.19 o
   1   0  20      195.06      203.66      2.53 o
   2   0  20       13.82       13.29      1.33 o
   3   0  20       12.21       10.79      1.33 o
   4   0  20        1.10        1.23      1.29 o
   5   0  20       89.85       98.90      2.29 o
   6   0  20       29.74       32.82      1.34 o
   7   0  20       74.23       80.17      1.72 o
 -12   1  20        4.23        4.34      0.48 o
 -11   1  20        0.38        0.81      0.34 o
 -10   1  20        2.08        1.40      0.35 o
  -9   1  20        6.33        5.17      0.48 o
  -8   1  20       84.45       80.13      0.98 o
  -7   1  20       44.91       39.15      0.73 o
  -6   1  20       19.80       18.24      0.62 o
  -5   1  20       25.39       23.97      0.62 o
  -4   1  20      213.78      207.05      1.64 o
  -3   1  20       71.17       69.38      0.80 o
  -2   1  20       36.26       34.95      0.62 o
  -1   1  20      104.06      101.76      1.17 o
   0   1  20       43.99       43.02      0.88 o
   1   1  20       81.86       83.37      1.19 o
   2   1  20        0.65       -0.07      0.72 o
   3   1  20        2.62        1.82      0.78 o
   4   1  20       28.80       30.03      1.05 o
   5   1  20       88.25       94.15      1.39 o
   6   1  20       22.23       27.19      0.94 o
   7   1  20       20.96       26.85      0.86 o
 -11   2  20       19.98       22.75      0.50 o
 -10   2  20        3.51        5.85      0.34 o
  -9   2  20        7.80        7.87      0.44 o
  -8   2  20        1.88        1.58      0.50 o
  -7   2  20       29.94       33.51      0.69 o
  -6   2  20      170.62      174.20      1.72 o
  -5   2  20       11.63        9.82      0.74 o
  -4   2  20        4.47        4.17      0.69 o
  -3   2  20       49.15       49.51      0.92 o
  -2   2  20       10.30        9.86      0.73 o
  -1   2  20       53.71       52.11      0.93 o
   0   2  20       50.56       45.11      0.84 o
   1   2  20       52.00       49.87      0.87 o
   2   2  20       15.84       16.41      0.89 o
   3   2  20       42.16       42.38      1.02 o
   4   2  20       20.00       18.83      1.09 o
   5   2  20        5.71        8.49      0.86 o
   6   2  20        4.40        3.93      0.73 o
   7   2  20        5.21        5.54      0.54 o
 -10   3  20        1.72        1.59      0.36 o
  -9   3  20        1.90        3.17      0.51 o
  -8   3  20       19.14       23.31      0.57 o
  -7   3  20       21.71       25.78      0.66 o
  -6   3  20       11.41       13.83      0.65 o
  -5   3  20       18.66       21.16      0.74 o
  -4   3  20       45.56       48.08      0.93 o
  -3   3  20       40.34       42.41      0.90 o
  -2   3  20       96.27       94.04      1.27 o
  -1   3  20        4.16        3.97      0.69 o
   0   3  20       34.79       34.05      0.82 o
   1   3  20       16.63       16.88      0.68 o
   2   3  20       25.37       25.60      0.71 o
   3   3  20       33.23       32.04      0.69 o
   4   3  20       20.46       21.14      0.94 o
   5   3  20        4.80        6.50      0.67 o
   6   3  20        2.60        1.92      0.54 o
  -8   4  20       23.61       25.12      1.13 o
  -7   4  20        9.60       11.73      0.64 o
  -6   4  20        8.62        8.38      0.52 o
  -5   4  20       38.36       38.48      0.76 o
  -4   4  20       57.57       62.15      0.99 o
  -3   4  20       11.58       11.23      0.62 o
  -2   4  20       30.88       31.21      0.74 o
  -1   4  20        7.87        5.84      0.63 o
   0   4  20        8.26        7.72      0.60 o
   1   4  20        7.86        6.25      0.54 o
   2   4  20        5.52        6.19      0.54 o
   3   4  20       11.00        9.86      0.50 o
   4   4  20        3.08        3.45      0.41 o
  -5   5  20        0.87        1.02      0.79 o
  -4   5  20        1.86        1.02      0.40 o
  -3   5  20        9.19        8.73      0.47 o
  -2   5  20       12.28       13.99      0.47 o
  -1   5  20        6.48        6.41      0.43 o
   0   5  20        3.81        3.67      0.45 o
   1   5  20        0.64        0.32      0.40 o
 -11   1  21        0.02        0.04      0.20 o
 -11   1  21        0.01       -0.17      0.21 o
 -10   1  21        0.09        0.00      0.23 o
 -10   1  21        0.04        0.25      0.25 o
  -9   1  21        0.50        0.30      0.25 o
  -9   1  21        0.21        0.08      0.27 o
  -8   1  21       13.56       11.42      0.39 o
  -8   1  21        5.61        5.38      0.34 o
  -7   1  21        8.13        8.29      0.38 o
  -7   1  21       19.66       16.39      0.44 o
  -6   1  21        7.74        6.73      0.36 o
  -6   1  21       18.71       14.50      0.42 o
  -5   1  21       12.51       14.47      0.41 o
  -5   1  21       30.25       31.14      0.63 o
  -4   1  21        7.19        6.24      0.40 o
  -4   1  21        2.97        2.62      0.35 o
  -3   1  21       33.84       32.25      0.71 o
  -3   1  21       81.87       81.77      1.10 o
  -2   1  21       63.87       62.16      0.93 o
  -2   1  21      154.50      156.65      1.72 o
  -1   1  21        0.12        0.10      0.40 o
  -1   1  21        0.05        0.07      0.48 o
   0   1  21       65.57       62.56      0.96 o
   0   1  21       27.11       25.39      0.78 o
   1   1  21      123.28      118.92      1.43 o
   1   1  21      298.22      292.95      3.04 o
   2   1  21        0.02        0.29      0.38 o
   2   1  21        0.05        0.36      0.46 o
   3   1  21        7.04        6.66      0.61 o
   3   1  21        2.91        2.95      0.45 o
   4   1  21        4.05        4.39      0.51 o
   4   1  21        9.79       11.49      0.63 o
   5   1  21        0.89        1.45      0.41 o
   5   1  21        2.15        1.70      0.48 o
   6   1  21       17.39       13.96      0.61 o
   6   1  21        7.19        7.15      0.56 o
   7   1  21        7.20        5.02      0.42 o
   7   1  21        2.98        2.57      0.38 o
 -11   2  21        0.35        0.70      0.25 o
 -11   2  21        0.84        1.29      0.27 o
 -10   2  21       10.09       10.64      0.31 o
 -10   2  21        4.17        5.10      0.26 o
  -9   2  21        0.00       -0.07      0.27 o
  -9   2  21        0.01        0.17      0.29 o
  -8   2  21        7.06        6.18      0.35 o
  -8   2  21        2.92        3.03      0.32 o
  -7   2  21        3.39        3.49      0.35 o
  -7   2  21        8.21        8.16      0.41 o
  -6   2  21      117.15      120.67      1.59 o
  -6   2  21      283.38      291.02      2.80 o
  -5   2  21       23.77       20.47      0.57 o
  -5   2  21        9.83        8.90      0.47 o
  -4   2  21       88.17       84.05      1.04 o
  -4   2  21       36.45       34.28      0.76 o
  -3   2  21        2.58        1.88      0.31 o
  -3   2  21        1.07        1.75      0.37 o
  -2   2  21       28.28       28.92      0.69 o
  -2   2  21       68.42       67.44      0.86 o
  -1   2  21        5.75        5.04      0.41 o
  -1   2  21        2.38        1.95      0.36 o
   0   2  21       15.26       15.63      0.45 o
   0   2  21       36.91       36.88      0.83 o
   1   2  21      119.08      120.62      1.49 o
   1   2  21       49.23       46.94      0.95 o
   2   2  21        3.13        2.92      0.45 o
   2   2  21        1.29        1.40      0.42 o
   3   2  21       42.39       43.50      0.89 o
   3   2  21      102.54      109.10      2.00 o
   4   2  21        4.82        4.30      0.52 o
   4   2  21        1.99        1.95      0.47 o
   5   2  21        0.55        0.00      0.42 o
   5   2  21        1.33        1.04      0.45 o
   6   2  21        2.13        1.77      0.37 o
   6   2  21        0.88        0.85      0.36 o
  -9   3  21        0.30        0.44      0.28 o
  -9   3  21        0.12        0.60      0.29 o
  -8   3  21        1.54        2.66      0.34 o
  -8   3  21        3.73        3.95      0.29 o
  -7   3  21        1.04        1.11      0.33 o
  -7   3  21        2.52        2.38      0.31 o
  -6   3  21        0.00       -0.21      0.30 o
  -6   3  21        0.00       -0.09      0.34 o
  -5   3  21        6.31        6.88      0.43 o
  -5   3  21        2.61        3.20      0.39 o
  -4   3  21       18.96       17.00      0.51 o
  -4   3  21        7.84        7.95      0.44 o
  -3   3  21        3.00        2.67      0.39 o
  -3   3  21        7.27        6.60      0.40 o
  -2   3  21        0.04        0.05      0.37 o
  -2   3  21        0.10        0.19      0.34 o
  -1   3  21        2.13        1.62      0.35 o
  -1   3  21        0.88        1.40      0.38 o
   0   3  21        3.42        3.05      0.39 o
   0   3  21        8.28        6.81      0.36 o
   1   3  21       80.88       69.08      0.91 o
   1   3  21       33.43       29.26      0.65 o
   2   3  21        1.55        1.49      0.31 o
   2   3  21        3.75        3.81      0.33 o
   3   3  21       31.46       28.88      0.62 o
   3   3  21       13.01       12.06      0.52 o
   4   3  21        0.41        0.40      0.41 o
   4   3  21        0.99        1.41      0.43 o
   5   3  21        4.80        4.89      0.37 o
   5   3  21       11.61       12.33      0.47 o
  -7   4  21        0.58        0.41      0.25 o
  -7   4  21        0.24        0.19      0.35 o
  -6   4  21        1.13        1.26      0.30 o
  -6   4  21        2.72        2.47      0.29 o
  -5   4  21        1.31        2.26      0.34 o
  -5   4  21        3.18        3.53      0.31 o
  -4   4  21        0.88        0.83      0.30 o
  -4   4  21        0.36        1.09      0.35 o
  -3   4  21        1.65        1.36      0.30 o
  -3   4  21        0.68        1.13      0.32 o
  -2   4  21        1.02        0.84      0.30 o
  -2   4  21        0.42       -0.19      0.31 o
  -1   4  21        0.17        0.55      0.32 o
  -1   4  21        0.41        0.18      0.30 o
   0   4  21       10.57       10.05      0.37 o
   0   4  21        4.37        4.38      0.37 o
   1   4  21        8.79        7.74      0.31 o
   1   4  21        3.63        3.62      0.29 o
   2   4  21        0.00       -0.22      0.22 o
   2   4  21        0.00       -0.25      0.25 o
   3   4  21        9.57        9.22      0.31 o
   3   4  21        3.96        4.40      0.26 o
   4   4  21        0.03        1.27      1.11 o
  -4   5  21        5.76        4.50      0.43 o
  -4   5  21        2.38        1.52      0.53 o
  -3   5  21        0.00        0.04      0.28 o
  -3   5  21        0.00       -0.16      0.54 o
  -2   5  21        0.55        0.53      0.28 o
  -2   5  21        1.34        0.81      0.25 o
  -1   5  21       11.99       14.12      0.63 o
  -1   5  21        4.96        5.84      0.30 o
   0   5  21        0.89       -0.14      0.41 o
 -11   0  22        1.06        1.20      0.38 o
 -10   0  22        7.87        7.13      0.62 o
  -9   0  22        9.72        9.98      0.69 o
  -8   0  22        5.00        5.50      0.77 o
  -7   0  22       41.79       38.84      1.01 o
  -6   0  22       44.12       41.77      1.07 o
  -5   0  22      259.22      275.28      3.28 o
  -4   0  22      169.84      166.65      2.20 o
  -3   0  22      109.09      113.45      2.55 o
  -2   0  22        6.77        4.91      1.35 o
  -1   0  22      160.85      153.45      4.40 o
   0   0  22       73.47       74.27      2.09 o
   1   0  22       24.87       21.47      1.12 o
   2   0  22        5.45        5.43      1.23 o
   3   0  22       15.46       16.16      1.33 o
   4   0  22       80.84       89.33      2.08 o
   5   0  22        1.88        0.39      1.01 o
   6   0  22       47.10       53.87      1.37 o
 -11   1  22        0.52        0.67      0.28 o
 -10   1  22        0.46        1.09      0.34 o
  -9   1  22        2.38        2.89      0.44 o
  -8   1  22        6.48        8.64      0.52 o
  -7   1  22      119.13      125.26      1.31 o
  -6   1  22       44.88       42.68      0.73 o
  -5   1  22       50.05       46.77      0.74 o
  -4   1  22      104.34      106.68      1.19 o
  -3   1  22      243.86      238.58      2.25 o
  -2   1  22       26.34       26.02      0.81 o
  -1   1  22       34.19       32.08      1.10 o
   0   1  22       84.54       84.86      1.51 o
   1   1  22       20.41       21.42      0.74 o
   2   1  22       36.62       34.38      0.86 o
   3   1  22        0.62        2.29      0.84 o
   4   1  22        7.70        8.97      0.73 o
   5   1  22        3.85        2.85      0.87 o
   6   1  22       19.59       20.91      0.80 o
 -10   2  22       16.90       18.33      0.38 o
  -9   2  22        3.89        3.47      0.38 o
  -8   2  22        2.61        3.07      0.44 o
  -7   2  22        0.85        0.55      0.49 o
  -6   2  22        4.42        5.16      0.64 o
  -5   2  22       20.62       21.43      0.77 o
  -4   2  22        3.59        3.56      0.65 o
  -3   2  22       29.86       32.92      0.79 o
  -2   2  22       23.02       23.62      0.74 o
  -1   2  22       56.41       57.00      0.97 o
   0   2  22       14.14       13.04      0.71 o
   1   2  22       14.71       13.39      0.81 o
   2   2  22       11.42       10.94      0.76 o
   3   2  22        3.93        3.50      0.92 o
   4   2  22       21.13       20.10      0.95 o
   5   2  22        8.17        7.63      0.66 o
   6   2  22        3.37        3.11      0.58 o
  -9   3  22        0.23        0.31      0.50 o
  -8   3  22        0.23        0.39      0.41 o
  -7   3  22        4.24        4.32      0.46 o
  -6   3  22       25.94       29.43      0.65 o
  -5   3  22       19.86       23.60      0.67 o
  -4   3  22        4.03        5.78      0.63 o
  -3   3  22       27.05       29.07      0.76 o
  -2   3  22       17.61       19.04      0.72 o
  -1   3  22        2.29        2.61      0.64 o
   0   3  22        5.61        6.67      0.63 o
   1   3  22       38.54       36.47      0.70 o
   2   3  22        5.28        5.90      0.51 o
   3   3  22        9.91        9.26      0.76 o
   4   3  22        4.02        2.93      0.72 o
   5   3  22       11.71       12.37      0.74 o
  -6   4  22        8.54        8.54      0.42 o
  -5   4  22        0.78        1.39      0.43 o
  -4   4  22        3.21        2.34      0.48 o
  -3   4  22       13.54       15.46      0.54 o
  -2   4  22        7.21        8.60      0.51 o
  -1   4  22        4.95        5.15      0.49 o
   0   4  22        1.22        1.97      0.50 o
   1   4  22       10.87       10.98      0.47 o
   2   4  22        1.37        0.69      0.39 o
 -10   1  23        1.15        1.01      0.22 o
 -10   1  23        2.77        1.92      0.22 o
  -9   1  23        0.27        0.23      0.25 o
  -9   1  23        0.64        0.61      0.25 o
  -8   1  23        4.22        4.53      0.33 o
  -8   1  23        1.74        2.21      0.31 o
  -7   1  23        2.25        2.15      0.32 o
  -7   1  23        5.45        4.88      0.31 o
  -6   1  23        0.58        1.19      0.33 o
  -6   1  23        1.41        1.91      0.29 o
  -5   1  23       13.60       13.91      0.44 o
  -5   1  23       32.89       29.98      0.66 o
  -4   1  23       21.22       25.74      0.63 o
  -4   1  23       51.32       59.35      0.86 o
  -3   1  23       42.00       42.41      0.78 o
  -3   1  23      101.61      100.61      1.29 o
  -2   1  23        1.39        1.98      0.42 o
  -2   1  23        3.35        2.92      0.42 o
  -1   1  23        1.97        2.86      0.46 o
  -1   1  23        0.82        1.57      0.44 o
   0   1  23        7.49        8.76      0.54 o
   0   1  23       18.13       20.13      0.61 o
   1   1  23       27.24       27.27      0.69 o
   1   1  23       11.26       11.17      0.44 o
   2   1  23       45.66       50.05      1.22 o
   2   1  23       18.88       19.49      0.58 o
   3   1  23        5.00        5.23      0.48 o
   3   1  23       12.09       13.97      0.62 o
   4   1  23        4.25        3.78      0.50 o
   4   1  23       10.28       11.68      0.56 o
   5   1  23        8.55        9.66      0.52 o
   5   1  23       20.68       20.31      0.62 o
   6   1  23       18.71       13.23      1.07 o
   6   1  23        7.73        7.57      0.49 o
 -10   2  23        0.48        0.84      0.31 o
 -10   2  23        0.20        0.66      0.41 o
  -9   2  23        0.08       -0.01      0.23 o
  -9   2  23        0.18       -0.15      0.25 o
  -8   2  23        0.31        0.46      0.29 o
  -8   2  23        0.74        1.46      0.28 o
  -7   2  23       10.84        9.87      0.39 o
  -7   2  23        4.48        4.69      0.37 o
  -6   2  23        1.33        1.46      0.33 o
  -6   2  23        0.55        0.74      0.35 o
  -5   2  23        7.74        7.45      0.37 o
  -5   2  23        3.20        3.91      0.37 o
  -4   2  23       11.29        8.51      0.38 o
  -4   2  23        4.67        4.69      0.38 o
  -3   2  23        0.90        1.09      0.29 o
  -3   2  23        0.37        0.27      0.34 o
  -2   2  23       13.46       13.94      0.44 o
  -2   2  23        5.56        6.73      0.40 o
  -1   2  23        1.15        0.87      0.32 o
  -1   2  23        2.77        2.12      0.43 o
   0   2  23        0.06       -0.17      0.33 o
   0   2  23        0.15       -0.40      0.40 o
   1   2  23        1.70        0.67      0.45 o
   1   2  23        0.70        1.35      0.43 o
   2   2  23       25.83       24.21      0.68 o
   2   2  23       62.50       64.83      1.12 o
   3   2  23       40.93       39.96      0.85 o
   3   2  23       99.01       98.17      1.56 o
   4   2  23       27.63       30.58      0.81 o
   4   2  23       11.42       12.14      0.48 o
   5   2  23        1.23        1.82      0.31 o
   5   2  23        2.97        3.38      0.35 o
  -8   3  23        0.27        0.34      0.26 o
  -8   3  23        0.66        1.03      0.22 o
  -7   3  23        3.32        3.04      0.27 o
  -7   3  23        1.37        1.62      0.28 o
  -6   3  23        0.53        0.30      0.30 o
  -6   3  23        1.29        0.89      0.27 o
  -5   3  23        1.02        1.02      0.32 o
  -5   3  23        2.46        2.68      0.34 o
  -4   3  23        9.11       11.08      0.43 o
  -4   3  23       22.04       24.98      0.58 o
  -3   3  23       19.96       21.91      0.57 o
  -3   3  23        8.25       10.44      0.43 o
  -2   3  23        0.05        0.25      0.30 o
  -2   3  23        0.02       -0.15      0.33 o
  -1   3  23        4.17        4.70      0.38 o
  -1   3  23       10.09       10.56      0.39 o
   0   3  23        1.10        1.69      0.33 o
   0   3  23        2.65        3.47      0.38 o
   1   3  23        1.80        1.12      0.35 o
   1   3  23        0.74        0.67      0.29 o
   2   3  23        6.29        7.56      0.37 o
   2   3  23        2.60        3.27      0.36 o
   3   3  23        0.20        0.38      0.44 o
   3   3  23        0.48        0.95      0.36 o
   4   3  23       15.24       14.11      0.58 o
   4   3  23        6.30        4.93      0.34 o
  -6   4  23        1.74        3.01      0.28 o
  -6   4  23        0.72        0.93      0.52 o
  -5   4  23        0.00        0.29      0.25 o
  -5   4  23        0.00       -0.11      0.23 o
  -4   4  23        1.03        0.72      0.28 o
  -4   4  23        2.49        1.90      0.25 o
  -3   4  23        4.77        3.96      0.27 o
  -3   4  23        1.97        2.09      0.27 o
  -2   4  23        0.26        0.59      0.23 o
  -2   4  23        0.11        0.11      0.26 o
  -1   4  23        2.61        3.44      0.28 o
  -1   4  23        6.31        6.88      0.31 o
   0   4  23        0.57        0.22      0.26 o
   0   4  23        1.38        1.29      0.22 o
   1   4  23        0.15        0.31      0.25 o
   1   4  23        0.35        0.59      0.33 o
 -10   0  24        6.01        8.41      0.50 o
  -9   0  24        4.13        4.78      0.50 o
  -8   0  24        0.59        0.20      0.57 o
  -7   0  24       15.99       15.19      0.72 o
  -6   0  24       47.13       45.09      0.98 o
  -5   0  24        1.42        0.70      0.76 o
  -4   0  24      153.38      169.06      2.57 o
  -3   0  24       20.93       20.45      1.94 o
  -2   0  24      188.26      192.37      5.07 o
  -1   0  24      241.68      246.42      4.50 o
   0   0  24       18.32       17.35      1.36 o
   1   0  24       60.97       62.90      1.79 o
   2   0  24       17.40       17.08      1.13 o
   3   0  24        2.44        2.31      0.98 o
   4   0  24       11.42       12.52      0.97 o
   5   0  24        4.60        4.34      0.75 o
 -10   1  24        4.31        4.46      0.37 o
  -9   1  24        3.69        5.26      0.36 o
  -8   1  24        2.26        3.10      0.40 o
  -7   1  24        7.84        7.57      0.49 o
  -6   1  24       22.12       22.17      0.60 o
  -5   1  24       23.42       25.15      0.68 o
  -4   1  24        7.80        9.21      0.63 o
  -3   1  24       20.38       22.69      0.75 o
  -2   1  24        1.61        2.36      0.88 o
  -1   1  24       45.38       48.76      1.13 o
   0   1  24       18.62       21.53      0.85 o
   1   1  24       28.42       29.04      0.94 o
   2   1  24       17.91       20.21      0.75 o
   3   1  24        4.65        5.50      0.69 o
   4   1  24       25.89       26.96      0.73 o
   5   1  24        6.01        6.22      0.62 o
  -9   2  24        0.03        0.32      0.35 o
  -8   2  24       10.35       10.21      0.42 o
  -7   2  24        7.69        7.92      0.49 o
  -6   2  24        2.66        3.37      0.53 o
  -5   2  24       11.67       12.82      0.57 o
  -4   2  24       14.95       17.17      0.61 o
  -3   2  24        3.99        4.84      0.58 o
  -2   2  24        4.00        5.92      0.61 o
  -1   2  24        0.01       -0.60      0.60 o
   0   2  24        6.98        6.22      0.66 o
   1   2  24        2.41        2.30      0.80 o
   2   2  24        2.13        0.80      0.65 o
   3   2  24       12.63       14.84      0.74 o
   4   2  24        9.89       10.27      0.55 o
  -7   3  24        9.68       12.89      0.39 o
  -6   3  24        0.96        1.67      0.39 o
  -5   3  24        0.65        0.84      0.43 o
  -4   3  24        3.87        4.94      0.50 o
  -3   3  24        0.43        0.54      0.51 o
  -2   3  24        9.69        9.82      0.54 o
  -1   3  24        6.01        6.83      0.54 o
   0   3  24        8.51        9.22      0.56 o
   1   3  24        3.88        4.69      0.56 o
   2   3  24        5.54        5.60      0.58 o
   3   3  24        8.74        9.55      1.08 o
  -4   4  24        4.37        5.95      0.40 o
  -3   4  24        1.14        0.97      0.37 o
  -2   4  24       37.07       39.35      0.61 o
  -1   4  24        0.03       -0.37      0.37 o
  -9   1  25       27.50       29.81      0.54 o
  -9   1  25       11.37       14.49      0.41 o
  -8   1  25        5.78        5.60      0.29 o
  -8   1  25        2.39        2.08      0.25 o
  -7   1  25        1.53        1.36      0.29 o
  -7   1  25        3.70        2.66      0.26 o
  -6   1  25        1.29        1.52      0.33 o
  -6   1  25        3.12        2.57      0.31 o
  -5   1  25        4.14        6.13      0.33 o
  -5   1  25       10.02       11.36      0.38 o
  -4   1  25       51.23       53.80      0.84 o
  -4   1  25       21.18       22.36      0.61 o
  -3   1  25        1.01        1.58      0.37 o
  -3   1  25        0.42        0.53      0.32 o
  -2   1  25        5.05        5.41      0.45 o
  -2   1  25        2.09        1.74      0.42 o
  -1   1  25        1.95        2.40      0.50 o
  -1   1  25        4.71        4.13      0.43 o
   0   1  25       69.16       69.91      1.04 o
   0   1  25       28.59       29.59      0.97 o
   1   1  25       45.66       48.69      0.81 o
   1   1  25       18.87       20.88      1.02 o
   2   1  25        3.91        3.78      0.39 o
   2   1  25        9.46       10.49      0.52 o
   3   1  25        2.97        3.02      0.39 o
   3   1  25        1.23        0.81      0.32 o
   4   1  25        0.18       -0.03      0.32 o
   4   1  25        0.43        0.17      0.41 o
  -8   2  25        9.54        7.48      0.28 o
  -8   2  25        3.94        4.38      0.30 o
  -7   2  25        3.27        2.47      0.26 o
  -7   2  25        1.35        1.05      0.28 o
  -6   2  25        8.57       10.52      0.39 o
  -6   2  25       20.74       21.80      0.48 o
  -5   2  25        0.25        0.59      0.29 o
  -5   2  25        0.61        1.25      0.27 o
  -4   2  25        4.82        5.39      0.34 o
  -4   2  25       11.66       11.23      0.41 o
  -3   2  25        0.00        0.47      0.30 o
  -3   2  25        0.00        0.10      0.28 o
  -2   2  25        5.67        6.87      0.38 o
  -2   2  25       13.72       14.96      0.49 o
  -1   2  25        0.17        0.00      0.34 o
  -1   2  25        0.40        0.11      0.35 o
   0   2  25        5.81        5.71      0.39 o
   0   2  25       14.06       13.87      0.58 o
   1   2  25        0.07        0.41      0.34 o
   1   2  25        0.03       -0.20      0.42 o
   2   2  25        3.45        3.16      0.28 o
   2   2  25        8.35        8.49      0.45 o
   3   2  25       25.92       23.58      0.80 o
   3   2  25       62.70       60.93      0.99 o
  -6   3  25        1.78        1.97      0.26 o
  -6   3  25        4.30        4.35      0.26 o
  -5   3  25        0.28        0.56      0.24 o
  -5   3  25        0.67        0.99      0.25 o
  -4   3  25        2.50        2.72      0.28 o
  -4   3  25        6.06        5.23      0.28 o
  -3   3  25        0.15        0.25      0.27 o
  -3   3  25        0.36        0.02      0.24 o
  -2   3  25       60.98       60.69      0.83 o
  -2   3  25       25.21       25.69      0.56 o
  -1   3  25        0.04        0.25      0.25 o
  -1   3  25        0.09        0.52      0.30 o
   0   3  25        7.44        8.26      0.35 o
   0   3  25       18.00       16.60      0.60 o
   1   3  25        5.22        6.74      0.50 o
   1   3  25       12.63       14.64      0.66 o
  -8   0  26       13.28       14.27      0.65 o
  -7   0  26       20.16       25.48      0.71 o
  -6   0  26       21.20       25.37      0.78 o
  -5   0  26       26.39       24.75      1.02 o
  -4   0  26      143.21      167.09      4.35 o
  -3   0  26        7.95        6.96      1.56 o
  -2   0  26       64.78       72.05      1.87 o
  -1   0  26       83.40       85.14      1.98 o
   0   0  26       10.39       12.15      1.08 o
   1   0  26       42.47       45.24      1.31 o
   2   0  26        0.56       -0.25      1.25 o
   3   0  26       19.81       18.91      0.83 o
  -8   1  26        1.63        2.41      0.36 o
  -7   1  26        1.25        2.89      0.39 o
  -6   1  26       27.68       33.01      0.60 o
  -5   1  26       12.93       13.54      0.51 o
  -4   1  26        0.52        1.86      0.57 o
  -3   1  26        9.83        9.65      0.90 o
  -2   1  26        0.74        0.47      0.75 o
  -1   1  26       26.36       27.22      0.85 o
   0   1  26        4.44        5.43      0.70 o
   1   1  26        9.29        9.48      0.76 o
   2   1  26        1.79        1.82      0.60 o
   3   1  26        0.51       -0.11      0.96 o
  -7   2  26        1.32        2.08      0.37 o
  -6   2  26       19.06       19.52      0.46 o
  -5   2  26        0.55        0.86      0.42 o
  -4   2  26        6.13        6.16      0.47 o
  -3   2  26        0.48       -0.11      0.45 o
  -2   2  26       11.70       11.97      0.50 o
  -1   2  26        1.41        2.10      0.60 o
   0   2  26        0.81        0.21      0.56 o
   1   2  26        3.93        2.65      0.78 o
  -5   3  26       12.83       14.48      0.58 o
  -4   3  26        0.10       -0.43      0.43 o
  -3   3  26        1.00        0.14      0.37 o
  -2   3  26        0.01       -0.08      0.40 o
  -1   3  26        5.51        7.34      0.70 o
  -7   1  27       13.72       13.34      0.63 o
  -7   1  27        5.67        6.95      0.37 o
  -6   1  27       10.50        8.88      0.32 o
  -6   1  27        4.34        4.52      0.30 o
  -5   1  27        1.00        0.75      0.29 o
  -5   1  27        2.42        1.93      0.29 o
  -4   1  27        0.97        1.58      0.30 o
  -4   1  27        0.40        0.92      0.34 o
  -3   1  27        0.54        0.62      0.41 o
  -3   1  27        1.31        1.28      0.32 o
  -2   1  27        0.50        0.65      0.31 o
  -2   1  27        0.21        0.68      0.40 o
  -1   1  27       11.46       12.45      0.46 o
  -1   1  27        4.74        5.46      0.43 o
   0   1  27        0.03       -0.21      0.32 o
   0   1  27        0.01       -0.33      0.33 o
   1   1  27       17.89       17.25      0.98 o
   1   1  27        7.40        6.51      0.50 o
   2   1  27        4.09        5.05      0.60 o
   2   1  27        1.69        2.86      0.64 o
  -6   2  27        1.65        2.04      0.45 o
  -6   2  27        0.68        0.62      0.32 o
  -5   2  27        8.49        8.61      0.37 o
  -5   2  27        3.51        4.29      0.25 o
  -4   2  27        0.00        0.10      0.23 o
  -4   2  27        0.01       -0.11      0.27 o
  -3   2  27        2.74        3.37      0.29 o
  -3   2  27        1.13        1.36      0.25 o
  -2   2  27        2.88        3.42      0.34 o
  -2   2  27        6.97        7.09      0.32 o
  -1   2  27        4.02        4.70      0.34 o
  -1   2  27        9.72       10.36      0.44 o
   0   2  27        3.42        3.28      0.60 o
   0   2  27        8.28        7.03      0.36 o
  -5   0  28       16.61       23.04      0.96 o
  -4   0  28       27.15       29.24      1.10 o
  -3   0  28      209.79      239.73      4.07 o
  -2   0  28       22.43       22.51      0.97 o
  -1   0  28       56.32       55.63      1.31 o
   0   0  28        8.26        7.65      1.10 o
  -5   1  28        6.41        7.17      0.96 o
  -4   1  28        0.04        0.26      0.62 o
  -3   1  28        4.75        5.35      0.55 o
  -2   1  28        5.55        6.31      0.56 o
  -1   1  28       11.02       12.01      0.54 o
 
